# Supplementary material for: Identifying obstacles preventing the uptake of tunnel handling methods for laboratory mice: An international thematic survey
Source: PLoS One. 2020 Apr 14;15(4):e0231454. doi: 10.1371/journal.pone.0231454 (PMC7156035; doi:10.1371/journal.pone.0231454)
Supplement: S4 Data — (XLSX) [file pone.0231454.s004.xlsx]

## Sheet: Sheet 1
Unique Response Number	1. Where did you hear about this survey?	1.a. If you selected Other, please specify:	2. What is your job role?	2.a. If you selected Other, please specify:	3. At what type of institution do you conduct your work?	3.a. If you selected Other, please specify:	4. In the past year, approximately how much time have you spent handling mice? (Please select one)	5. How long have you worked with mice? (Please select one)	6. What country do you work in?	9. Have you heard of tunnel handling methods for picking up laboratory mice?	10. Are you aware there is evidence that tunnel handling can improve mouse welfare, and/or experimental outcomes relative to alternative handling methods?	11. What methods do you use for picking up mice? Please tick all that apply.	11.a. If you selected Other, please specify:	11.b. Why do you use tunnel handling? Please tick all the boxes that apply.	11.b.i. If you selected Other, please specify:	12. If you don’t use tunnel handling for picking up mice, why not? Please tick all the boxes that apply.	12.a. If you selected Other, please specify:	12.b. Please explain your choice(s).	13. In respect to mouse welfare, are you convinced or unconvinced by the studies conducted so far that tunnel handling is better than alternative handling methods?	13.a. Please explain your choice.	14. In respect to experimental outcomes, are you convinced or unconvinced by the studies conducted so far that tunnel handling is better than alternative handling methods?	14.a. Please explain your choice.	15. What would be required for you to consider using tunnel handling routinely? (Please leave blank if you already use tunnel handling exclusively for picking up mice)	StartDate	CompletionDate
410198-410189-41086680	NC3Rs		Researcher – post-doc		University		Every working day	More than five years	Scotland	Yes	Yes	Tail,Tunnel		Benefits to animal welfare,Benefits to experimental outcomes		Not applicable			4 – mildly convinced	Previous publications comparing tail vs tunnel handling hold the mouse by the tail longer than what most experimenters would do on a given day. I'd like to see evidence that tube handling is less stressful than very brief (<1s) of tail handling which is more representative of what I (and other experimenters in my facility) do on a day-to-day basis	4 – mildly convinced	As above		2018-11-13 12:34:01 UTC	2018-11-13 12:40:08 UTC
410198-410189-41086623	NC3Rs		Animal care technician		University		Every working day	More than ten years	Brasil	Yes	Yes	Tail,Tunnel		Benefits to animal welfare		Not sure			4 – mildly convinced	I believe it is a good method of handling animals, but when we handle only with this method and after a while we make the restrain the animal reacts, it strange the contact.	4 – mildly convinced	I believe it is a good method of handling animals, but when we handle only with this method and after a while we make some procedures, the animal reacts, it strange the contact.		2018-11-13 12:32:51 UTC	2018-11-13 12:46:29 UTC
410198-410189-41089639	NC3Rs		Other	laboratory technician	University		Every working day	More than ten years	Sweden	Yes	Yes	Tail,Tunnel		Benefits to animal welfare		I use the handling methods that have always been used		Information has not reach out too scientists at University and also people are hard to remodel.	5 – very convinced	Seeing the mouse going for the handlers hand. Never ever seen that before.	5 – very convinced	The behaviour tests speaks for themselves.	I try as much as possible but if no one else does it there is no effect	2018-11-13 13:24:12 UTC	2018-11-13 13:30:12 UTC
410198-410189-41089834	Internal mailing list		Researcher – student		University		Less than 1 month	More than five years	México	Yes	Yes	Tail,Other	Tail and body on hand			Other	The place I work in does not use them or allow any object to be used		5 – very convinced	Is not hard to imagine what a mice feels (physically and mentally) when held in that way, being always a common prey.	5 – very convinced	The images of the video showing the difference in exploring behaviour are very clear	I do consider it every day more. It should be admitted by the chief of the animal facilities where I work	2018-11-13 13:27:32 UTC	2018-11-13 13:37:55 UTC
410198-410189-41090847	NC3Rs		Animal care technician		Publicly Funded Research Institute		Every working day	More than two years	Sweden	Yes	Yes	Tunnel,Cup		Benefits to animal welfare,Benefits to experimental outcomes		Not applicable		It visibly decreases stress in the colony animals and hopefully improves research results.	5 – very convinced	I have experienced it myself.	5 – very convinced	Due to metabolic responses.		2018-11-13 13:46:29 UTC	2018-11-13 13:51:10 UTC
410198-410189-41090943	NC3Rs		Researcher – principal investigator		Private Company R&D		More than 6 months	More than ten years	UK	Yes	Yes	Tail				I use the handling methods that have always been used,I am concerned it will be slower,Time required for retraining,Handling method is unimportant when mice also undergo additional invasive procedures,Tunnel handling has not been validated for my experimental paradigm,Not sure it's better than current method		Whilst aware of it we've not been able to validate the practice in our studies.	4 – mildly convinced	Agree in theory but practical considerations appear an issue in practice.	4 – mildly convinced	As above.	In-house validation in a variety of models.	2018-11-13 13:47:33 UTC	2018-11-13 14:01:31 UTC
410198-410189-41092527	NC3Rs		Other	In vivo Experiemental Officer	University		Every working day	More than ten years	uk	Yes	Yes	Tunnel,Cup		Guidelines at place of work,Benefits to animal welfare,Benefits to experimental outcomes		Not applicable			4 – mildly convinced	I use new cardboard tunnels (not old cardboard tunnels) and believe the mice prefer these to clear plastic or colored plastic tunnels where they are NOT familiar with the texture under their paws. Mice are familiar with cardboard tunnels NOT plastic tunnels	5 – very convinced	Some work we do involves behavioral teaching studies and the less stressed the mice the better base-line. In our oncology models it reduces the possible 'stretching' of the body of the mouse and lessens wound, skin or internal stress when handling.		2018-11-13 14:12:08 UTC	2018-11-13 14:20:29 UTC
410198-410189-41093821	NC3Rs		Animal care technician		University		Every working day	More than five years	United Kingdom	Yes	Not sure	Tail,Tunnel,Cup		Guidelines at place of work,Other	When is confident to do so as mouse is already in the tunnel	Not applicable		Mostly will use tail handling as I am dealing with a lot of pregnant female mice, litters, weaners. I am working a lot with B6 mice and mice that have health issues that need o be checked daily	1 – not convinced	There are several type of mice like mice bred for obesity, small weaners or anxious mice that will not cooperate with the tunnels and tunnel handling will not improve their welfare.	3 – no opinion	I like it but it should not be use all the time and for all the type of mice. I do want mice to get use to human touch so any procedures are not as stressful for the animals.	Probably calm strains of mouse that will never to require to be handle for any procedure.	2018-11-13 14:34:52 UTC	2018-11-13 14:47:25 UTC
410198-410189-41084986	NC3Rs		Other	Advanced research assistant	Publicly Funded Research Institute		Every working day	More than five years	UK	Yes	Yes	Tail,Tunnel		Benefits to animal welfare		Other	High throughput workflow.		4 – mildly convinced	Frequency and duration of handling, continuity of technician and experience with technician plays a large role, for both tail and tunnel.	4 – mildly convinced	Data mainly for behavioural studies therefore for this work I agree tunnel handling should be implemented. For other work e.g. infection, systemic I am less convinced of the implications.	Broader range of research showing stark differences in a variety of parameters.	2018-11-13 12:01:50 UTC	2018-11-13 14:54:39 UTC
410198-410189-41095929	Colleague		Animal care technician		Private Company R&D		Less than 1 month	More than ten years	UK	Yes	Yes	Tail,Other	Environmental enrichment			Possible negative influence upon experimental outcomes,Experimental continuity			2 – not very convinced	I'm convinced for behavioural studies	2 – not very convinced	I haven't seen any scientific data to support alternative handling methods in studies such as chronic arthritis		2018-11-13 15:15:23 UTC	2018-11-13 15:23:55 UTC
410198-410189-41097134	NC3Rs		Animal care technician		Private Company R&D		Every working day	More than ten years	UK	Yes	No	Tail,Cup				I use the handling methods that have always been used,No one has suggested to do it differently			4 – mildly convinced	mice seem more responsive to handler and not so quick to scurry away	3 – no opinion	don't have the knowledge to have an opinion	tunnel change of mind set within the environment I work	2018-11-13 15:42:03 UTC	2018-11-13 15:46:47 UTC
410198-410189-41097207	Internal mailing list		Other	Research assistant	University		Every working day	More than ten years	England	Yes	Yes	Tail				I use the handling methods that have always been used		I need to pick up mice to measure tumours on the ventral flanks and also to perform intraperitoneal injections	2 – not very convinced	When performing my procedures I have to restrain the mice anyway so the initial tunnel handling to pick them out of the cage offers little or no benefit overall.	2 – not very convinced	It has advantages for behavioural studies or studies where mice are undergoing research where restraint is not required.	Please see my previous comments.	2018-11-13 15:43:56 UTC	2018-11-13 15:52:35 UTC
410198-410189-41097609	NC3Rs		Other	Research technician	University		Every working day	More than ten years	United Kingdom	Yes	Yes	Tail,Tunnel,Cup		Guidelines at place of work,Benefits to animal welfare		Other	Aggressive mouse.	Very occasionally there will be a mouse, generally a singly-housed male, that is territorially defensive and rushes towards the hand in attack, dashes straight through tunnels, bites anything placed in the way to prevent this and backs out at speed. In these cases chasing the mouse around the cage to use the tunnel appears to cause greater stress than brief tail handling.	5 – very convinced	The behavioural testing appears to show that there is an improvement with respect to mouse welfare.	4 – mildly convinced	I'm convinced that it is better than capturing by the tail, but think that cupping or scooping the whole body may be equally vaild methods.	Proof that it is better than cupping or scooping.	2018-11-13 15:52:21 UTC	2018-11-13 16:06:35 UTC
410198-410189-41098644	NC3Rs		Animal care technician		University		Every working day	More than ten years	Ireland	Yes	Yes	Tail,Tunnel,Cup		Guidelines at place of work		Not applicable		n/a	4 – mildly convinced	Further literature would need to be read	4 – mildly convinced	Further literature would need to be read	Used routinely in UCC	2018-11-13 16:11:01 UTC	2018-11-13 16:15:33 UTC
410198-410189-41098574	NC3Rs		Veterinary surgeon		University		Less than 1 month	More than ten years	UK	Yes	Yes	Tail				I use the handling methods that have always been used,Access to retraining,Other	No tunnels available	There aren't tunnels available to do this, the animals and myself are not used to it. We have tried to get the technicians engaged in changing practice but found a lot of reluctance and obstacles	5 – very convinced	The data seems convincing and I've spoken to the techs in Liverpool who are extremely positive about the benefits	5 – very convinced	I've not read much about this but it is being universally encouraged so I'm reassured that it must be significantly better than traditional mehtods	We need the technicians to be on board but it is difficult to change established practice, especially when people are busy and they are not convinced by the benefits	2018-11-13 16:09:45 UTC	2018-11-13 16:30:29 UTC
410198-410189-41099087	Colleague		Researcher – student		University		More than 6 months	More than two years	United States of America	Yes	No	Tail,Tunnel		Benefits to animal welfare,Benefits to experimental outcomes		Experimental continuity		Not all lab personnel are familiar with tunnel handling, so for some experiments only tail handle is used. However, for other experiments in which only personnel trained in tunnel handling are involved it is the only method of handling used.	5 – very convinced	The video and text provided in the previous link have validated and reproduced their findings, thus providing me with enough information to convince me that tunnel handling is a better alternative handling method.	4 – mildly convinced	The video and text provided in the previous link have validated and reproduced their findings, thus providing me with enough information to convince me that tunnel handling is a better alternative handling method. It appears however that tunnel handling effects have only been tested on behavioral measures, and I would like to see how it affects physiological outcomes.	Training in tunnel handling for not only my fellow lab members but also to animal care technicians who handle mice during arrival, cage changes, and post-operative care.	2018-11-13 16:20:34 UTC	2018-11-13 16:34:08 UTC
410198-410189-41100414	Colleague		Animal care manager		University		Every working day	More than ten years	US	Yes	Yes	Tunnel,Other	Cupped hand ("soft hand"..neutral muscle tone)	Benefits to animal welfare		Other	Investigators specifically asking that tunnels not be used for their animals	We made an investment in "Modaks" mouse tubes several years ago and have been placing them in most mouse cages (exception being some behavioral researchers who specifically ask that they not be used.)	5 – very convinced	We originally added tubes to cages as enrichment items, and soon found that they eliminated 99% of the "chase a mouse around a cage" factor as the mice were generally already inside the tube and they could essentially be moved from dirty cage to clean cage in 1 maybe 2 hand movements. I know this varies somewhat from your protocol as the tube is already in the cage and obviously tubes need to be …	5 – very convinced	Have "preached" gentler mouse and rat handling techniques for years. So much gets communicated through hands (ie impatience, stress, tension) and that has to effect research results.	We don't use it exclusively as we do have resistant investigators. However, after X years I know that will change with investigator turnover . Over the years, they have gradually accepted moves from wire bottomed caging...no enrichment to complex nesting options and so forth.	2018-11-13 16:54:01 UTC	2018-11-13 17:26:59 UTC
410198-410189-41101804	NC3Rs		Other	Facility Director	University		Less than 1 month	More than ten years	U.K.	Yes	Yes	Tunnel		Guidelines at place of work,Benefits to animal welfare,Benefits to experimental outcomes		Not applicable			5 – very convinced	The mice are more approachable and responsive to the person handling them.	5 – very convinced	Research colleagues have reported positive results from mice subjected to sensitive behaviour tests		2018-11-13 17:43:02 UTC	2018-11-13 17:54:06 UTC
410198-410189-41102510	Colleague		Researcher – student		University		Every working day	More than two years	United states	Yes	No	Tail				I use the handling methods that have always been used,Experimental continuity,Handling method is unimportant when mice also undergo additional invasive procedures,Not sure it's better than current method		It’s not beneficial to use the tunneling method before using manual restraint (i.e. injection methods) or strategical placement in certain behavioral assays (i.e. pole test, rotarod).	3 – no opinion	Tunneling may have a slightly less effect on the mouse but from a welfare perspective, I don’t believe the traditional tail pickup is detrimental to the health of the mouse.	4 – mildly convinced	The tunneling method could improve behavioral outcomes in tests that measure mood, but I don’t think it would have beneficial effects in tests of motor coordination, for example.	Again, I think the tunneling method could improve behavioral measures in mood related tests. It’s something to consider.	2018-11-13 18:11:19 UTC	2018-11-13 18:30:47 UTC
410198-410189-41103198	NC3Rs		Researcher – post-doc		University		Less than 1 month	More than five years	United Kingdom	Yes	No	Tunnel,Cup		Other	Animals seem more relaxed.	Experimental continuity			5 – very convinced	Reduced stress.	5 – very convinced	Hard to quantify stress in an animal.	Not a lot more than the information that I learned today. I plan to convert immediately to the tunnel handling method.	2018-11-13 18:43:50 UTC	2018-11-13 18:53:23 UTC
410198-410189-41103766	Colleague		Researcher – student		University		More than 6 months	Less than two years	United States of America	No	No	Tail				I had not previously heard of tunnel handling,I use the handling methods that have always been used,No one has suggested to do it differently			4 – mildly convinced	The maze is fairly convincing.	2 – not very convinced	We do research in stressed mice, so one more stressor is not a concern.	Federal regulation requiring it.	2018-11-13 19:09:24 UTC	2018-11-13 19:16:38 UTC
410198-410189-41103969	Colleague		Researcher – principal investigator		University		Less than 3 months	More than five years	USA	Yes	No	Tail,Tunnel,Cup		Other	animals were in the tunnel at the time of cage change. easy to move whole tunnel	Not applicable,I had not previously heard of tunnel handling		I didnt realize before now that it was even a method, sometimes i just move them in the tunnel.	4 – mildly convinced	less handling would lessen stress	2 – not very convinced	I think there are times where this is useful, but tunneling with multiple animals in the cage when you need to move one specific animal could be a bit more difficult than it appears in the video. Our mice enjoy going in the tunnel (although ours are red so they see it as a dark zone), so several animals try to climb in the tunnel when trying to place it in the cage.		2018-11-13 19:18:58 UTC	2018-11-13 21:35:02 UTC
410198-410189-41107272	NC3Rs		Researcher – student		Publicly Funded Research Institute		Less than 3 months	Less than two years	Uk	Yes	Yes	Tail				I use the handling methods that have always been used,Access to retraining,Other	I am new to the lab and animal unit and don't feel confident suggesting something like this quite yet.	See Other section	5 – very convinced	I haven't read the papers.	4 – mildly convinced	I haven't read the papers.	For the animal unit to start using it, and training staff to use it.	2018-11-13 22:03:10 UTC	2018-11-13 22:10:57 UTC
410198-410189-41108647	Colleague		Researcher – principal investigator		University		Less than 1 month	More than ten years	New Zealand			Tail				Possible negative influence upon experimental outcomes,Handling method is unimportant when mice also undergo additional invasive procedures,Not sure it's better than current method			1 – not convinced	I don't agree with the arguments made.	1 – not convinced	I don't agree with the arguments made.		2018-11-13 23:51:46 UTC	2018-11-13 23:57:42 UTC
410198-410189-41108604	Colleague		Researcher – principal investigator		University		Less than 6 months	More than five years	New Zealand	Yes	Not sure	Tail				Tunnel handling has not been validated for my experimental paradigm,Not sure it's better than current method		Mice are immediately placed on hand upon lifting by base of tail; lifting is done for a second at most and up to a height of a 10-20 cm; so a very gentle method. I'd be happy to try tunnel handling in future as animal welfare and reduced stress is vital to me and our work. We occasionally use cupped hands, and will do this more often in the future. I found that scruffing was the most stressful to…	4 – mildly convinced	I would go for cupped hands instead of tunnel handling as there seems to be a chance of hurting the animals by cornering them with the tunnel, and added time required to convince mice to enter tunnel.	4 – mildly convinced	I am very convinced that reducing stress during all in vivo experimentation is vital, but less convinced that tunnel handling is the only answer.	Non-behavioral assays, eg stress factors measured in blood/urine. Inclusion of scruffing as another test variable.	2018-11-13 23:47:04 UTC	2018-11-14 00:07:50 UTC
410198-410189-41108868	Colleague		Researcher – student		University		Less than 6 months	More than two years	New Zealand	No	No	Tail				I had not previously heard of tunnel handling,I use the handling methods that have always been used,No one has suggested to do it differently			4 – mildly convinced	No real explanation as to how conclusions were reached in the video (behavioural tests are mentioned, but what about biochemical measures of stress?), but it is a logical argument.	3 – no opinion	I haven't read the original research and this is not explained in any detail in the video.	Nothing other than practice	2018-11-14 00:22:35 UTC	2018-11-14 00:37:31 UTC
410198-410189-41108873	Professional organisation		Animal care technician		Publicly Funded Research Institute		Every working day	More than ten years	New Zealand	Yes	Yes	Tail,Other	scruff loose skin neck and back area			Not sure it's better than current method		We have a variety of mouse strains of different temperament. Handling of each of these strains is never really an issue provided the person involved themselves has the right temperament. Being gentle and quiet without banging and crashing goes a long way in my opinion. Also we have a small staff number so the mice may get used to the same people perhaps. The tunnel system sounds awfully slow and …	4 – mildly convinced	There must be something to it if facilities are using this system in increasing number. I would need to try it for myself.	4 – mildly convinced	Again if the research done already suggests this is correct then maybe there is something to it. I think a lot depends on the person handling the animals.	Always looking to improve animal welfare standards so can easily try this.	2018-11-14 00:23:11 UTC	2018-11-14 01:02:07 UTC
410198-410189-41109857	Professional organisation		Veterinary surgeon		University		Every working day	More than five years	Australia	Yes	Not sure	Tail				I use the handling methods that have always been used,No one has suggested to do it differently,Access to retraining,Other	Biosecurity with use of tunnels		5 – very convinced	Especially impressed by the change is exploratory behaviour	5 – very convinced	As above		2018-11-14 05:47:22 UTC	2018-11-14 06:05:30 UTC
410198-410189-41109922	NC3Rs		Other	Animal welfare officer	Publicly Funded Research Institute		More than 6 months	More than ten years	Germany	Yes	Yes	Tail				Other	As an animal welfare officer one of my duties is training of new research staff members. I always mention alternatives of tunnel or cup handling in my training lessons and in lectures (offering the literature), but this is only possible as a suggestion since so far the head of our animal facility has no interest in implementing tunnel/cup handling into daily work of animal care takers (although I…		5 – very convinced	According to the available literature I am convinced of the advantages of tunnel/cup handling. Therefore I will continue to work in training courses to convince scientists of this handling method according to the 3Rs	5 – very convinced	According to the available literature I am convinced of the advantages of tunnel/cup handling. Therefore I will continue to work in training courses to convince scientists of this handling method according to the 3Rs	In the approval of animal experiments, the German licensing authorities would also have to draw attention to the advantages of a change in handling or demand such a change. Unfortunately, when scientists are given the choice, the simplest way is chosen and the willingness to change the methods used so far varies from person to person and is rather low.	2018-11-14 06:13:14 UTC	2018-11-14 06:25:10 UTC
410198-410189-41110433	NC3Rs		Researcher – student		University		Less than 3 months	Less than two years	The Netherlands	Yes	Yes	Tunnel		Other	Currently doing a quantitative study about mouse handing. We are looking at the practicalities of it and if it is possible to implement it in our lab.	I am concerned it will be slower		I do use tunnel handling and see the benefits for the mice. Unfortunately tunnel handling (about 14 sec) is slower than picking them up by the tail (about 7 sec). It is also harder to preform the welfare check when the mice are in the tunnel in comparison with tail handling. Would love to receive more information about the welfare check that is preformed with tube handling.	4 – mildly convinced	I am very convinced that there are huge benefits for the mice when they are handled with a tube. Unfortunately handling takes longer and the welfare check is hard to preform when the mice are in the tunnel, would love to receive some data about that. I am also very curious about the data that compares multiple mice breeds and states that there is not a difference between them and the effect of tu…	4 – mildly convinced	Quoted all my questions above, would love to receive some additional data!:)	A good & practical way to check the welfare of the animals. The way on the hand is not practical for the anxious/ jumpy mice. Would love to receive more data about the effect and the difference between mice breeds, the effect of tunnel handling represented in internal parameters like stress hormones and the effect of tunnel handling after scuffing.	2018-11-14 07:47:00 UTC	2018-11-14 08:39:12 UTC
410198-410189-41110908	Colleague		Animal care technician		University		Less than 6 months	More than two years	Ireland	Yes	Yes	Tail,Tunnel		Benefits to animal welfare		I am concerned it will be slower		Time spent trying to get animal in tunnel when they are not used to it can be significant.	5 – very convinced	I am convinced it is better for the mouse but it has yet to be fully translated into the everyday routine.	4 – mildly convinced	I am convinced in relation to behavioural experiments	Training and equipment to be provided by management	2018-11-14 08:27:00 UTC	2018-11-14 08:47:51 UTC
410198-410189-41112591	NC3Rs		Researcher – post-doc		University		Every working day	More than ten years	UK	Yes	Yes	Tail,Tunnel		Guidelines at place of work,Benefits to animal welfare,Benefits to experimental outcomes		Not applicable			4 – mildly convinced	the literature states that it is & it doesn't take any longer to transfer mice	4 – mildly convinced	yes, there appears to be benefits to the stress levels	I already do in most instances	2018-11-14 09:11:02 UTC	2018-11-14 09:15:00 UTC
410198-410189-41120760	Colleague		Animal care technician		Private Company R&D		Every working day	More than two years	england	Yes	Yes	Tunnel,Cup		Benefits to animal welfare		Not applicable			5 – very convinced	na	2 – not very convinced	un practical method during procedures	time to habituate mice- we dont have mice long enough to train them not to jump out of hands and tunnels, makes it hard also to thoroughly count mice	2018-11-14 11:29:36 UTC	2018-11-14 11:33:01 UTC
410198-410189-41122577	NC3Rs		Animal care manager		University		Less than 1 month	More than ten years	UK	Yes	Yes	Tunnel,Cup		Guidelines at place of work,Benefits to animal welfare		Not applicable		The x has been a major supporter of alternative handling methods for mice further to the work done by University of Liverpool and subsequently promoted by the NC3R's . Although a sceptic initially all cages now incorporate a handling tube. I believe this method has major animal welfare benefits. My staff are all trained in this practice.	5 – very convinced	Video from NC3R's and the scientific data is very conclusive. Some TG strains do take more time to adapt to the handling tubes, whereby staff are instructed to cup the animals. The tail is always now a last resort.	5 – very convinced	Especially on behavioural studies. The maze video is very conclusive. Possibly breeding animal benefits?	N/A	2018-11-14 12:01:26 UTC	2018-11-14 12:14:03 UTC
410198-410189-41125941	NC3Rs		Animal care technician		University		Every working day	More than ten years	Uk	Yes	Yes	Tunnel		Guidelines at place of work,Benefits to animal welfare		Not applicable			5 – very convinced	Mice seem more relaxed once they got familiar to it	5 – very convinced	As the mice are less stressed i		2018-11-14 13:01:56 UTC	2018-11-14 13:11:36 UTC
410198-410189-41130256	NC3Rs		Researcher – principal investigator		University		Less than 1 month	More than ten years	Switzerland	Yes	Yes	Tail,Tunnel,Cup		Benefits to animal welfare,Benefits to experimental outcomes		Other	In some facilities we have to use a forceps and tail handling (biosafety rules), in some facilities we have no tunnels. When tunnels are available (my own research projects) I always use tunnels.	In some facilities we have to use a forceps and tail handling (biosafety rules), in some facilities we have no tunnels. When tunnels are available (my own research projects) I always use tunnels.	5 – very convinced	makes sense ethologically	4 – mildly convinced	still needs more studies	Buy-in of animal facility management. The tunnels are an economical, time and hygienic "burden" and management has to be convinced that the welfare and scientific benefits outweigh these costs.	2018-11-14 14:29:12 UTC	2018-11-14 14:35:51 UTC
410198-410189-41132587	NC3Rs		Researcher – post-doc		University		Every working day	More than ten years	UK	Yes	Yes	Tail				I use the handling methods that have always been used,I am concerned it will be slower,Experimental continuity,Handling method is unimportant when mice also undergo additional invasive procedures		Mice undergoing oral gavage and ip injection, tumour measurements etc require picking up and restraining, handling by the tail habituates the animals to this method, without every handling resulting in something unpleasant happening to the animal. Also allows the animal to be fully examined in detail.	2 – not very convinced	I think if they are only picked up when a procedure is going to happen, this surely will increase anxiety if the only time they are picked up something 'bad' happens.	2 – not very convinced	The outcomes depend on your experimental setting, not a one size fits all approach		2018-11-14 15:14:59 UTC	2018-11-14 15:23:41 UTC
410198-410189-41133804	NC3Rs		Animal care manager		University		Every working day	More than ten years	UK	Yes	Yes	Tunnel,Cup		Benefits to animal welfare,Benefits to experimental outcomes		Not applicable			5 – very convinced	Reaction of the mice	5 – very convinced	Less variables		2018-11-14 15:41:18 UTC	2018-11-14 15:43:21 UTC
410198-410189-41105212	Colleague		Researcher – principal investigator		University		More than 6 months	More than ten years	USA	No	No	Tail,Other	Scruff			I had not previously heard of tunnel handling			4 – mildly convinced	I'm not completely convinced given that habituation to common handling techniques may make this point moot	4 – mildly convinced	could be a good way to minimize stress as a confound. But it is a notable departure from methods commonly used across labs which could contribute to the problems of irreproducibility we face in science.	It would have to gain ground as a standard of practice in a significant number of labs within my sub-discipline. Otherwise, we would be introducing practices that could add variability to our work that cannot be reproduced in other labs.	2018-11-13 20:19:17 UTC	2018-11-14 15:48:08 UTC
410198-410189-41137621	Other	Linkdin	Animal care technician		Publicly Funded Research Institute		Every working day	Less than two years	UK ENGLAND	Yes	Yes	Tail,Tunnel,Cup		Guidelines at place of work,Benefits to animal welfare,Benefits to experimental outcomes		Not applicable			1 – not convinced	I believe if mice are handled by the tail frequently, they will become habituated to the method.	1 – not convinced	Many researchers where i work do not use tunnel handling and still seem happy with research findings	It can be more timely i find, so maybe more technicians to complete tasks. Making it a policy.	2018-11-14 17:02:37 UTC	2018-11-14 17:06:14 UTC
410198-410189-41137438	NC3Rs		Other	Research technician	University		Less than 3 months	More than five years	United Kingdom	Yes	Yes	Tail				I am concerned it will be slower,Not sure it's better than current method,Other	Because it's not possible to scruff or health check mice using the tunnel method.	Though I now work with mice infrequently, I was an animal technician for four years and we trialled the cupping and tunnel methods after they were mentioned at and RSPCA conference. The cupping was unsuccessful, with an increase in bites and stressed mice. Tunnel handling was easier, but as our job involved health checking while moving to a clean cage, it was not possible to properly check the mi…	4 – mildly convinced	I can see the benefits as shown on the video, but my previously mentioned concerns (mostly health-checking) still require tail restraint. Also, my previous experience trialling this method didn't see a change in behaviour.	5 – very convinced	The evidence on the video was very clear and not having worked with behavioural mice I have no reason to doubt their findings.	As I now work sporadically in the animal units the main issue would be availability of tunnels. If they were already in the cages or holding rooms, then it would be easier for me to re-try this method. I believe that this will soon be the case in our units.	2018-11-14 16:58:42 UTC	2018-11-14 17:21:40 UTC
410198-410189-41138091	Colleague		Researcher – principal investigator		Other	Research Institute	Less than 3 months	More than ten years	Italy	Yes	Yes	Cup				Not applicable		Surgical procedure required cup handling	5 – very convinced	It is a method which respects rodent attitude	5 – very convinced	I found studies well conducted	training personell in animal faciility	2018-11-14 17:16:01 UTC	2018-11-14 17:23:01 UTC
410198-410189-41132143	Colleague		Researcher – student		University		Every working day	More than two years	Switzerland	Yes	Yes	Tail,Tunnel,Cup		Benefits to animal welfare,Benefits to experimental outcomes		Experimental continuity		An experiment was already started when we implemented tunnel handling, so I continued to use tail handling in this particular experiment to not change any parameters.	5 – very convinced	I am very convinced that tunnel handling is good for mouse welfare because the studies work with established methods and use several parameters to assess welfare.	5 – very convinced	It`s convincing because the studies still contain potentially stressful procedures, like restraining and show a difference to alternative handling. So it convinced me because the studies are related to day to day work.		2018-11-14 15:05:49 UTC	2018-11-14 18:07:24 UTC
410198-410189-41142106	Professional organisation		Veterinary surgeon		University		Less than 1 month	More than five years	New Zealand	Yes	Yes	Tail,Tunnel		Benefits to animal welfare,Benefits to experimental outcomes		I am concerned it will be slower,Financial considerations; purchase of tunnels,Financial considerations; additional staff resources,Time required for retraining,Access to retraining,Experimental continuity		We are currently trying to switch over (having tunnels made and slowly retraining staff). However, the things ticked in number 12 have all been mentioned as barriers to using the tunnel method. It may be easy to retrain the technicians, but we also have to retrain all of the researchers.	5 – very convinced	I have watched videos, talks and read peer reviewed literature.	5 – very convinced	As above.	Money, time and personnel to talk with (and train) all of the research staff! We are slowly giving it a go. Hopefully, it will be implemented in the technicians over the next 6 months. It will take much longer to retrain all of the researchers.	2018-11-14 19:51:36 UTC	2018-11-14 19:59:34 UTC
410198-410189-41142796	Internal mailing list		Veterinary surgeon		University		Every working day	Less than two years	New Zealand	Yes	Yes	Tail,Tunnel		Benefits to animal welfare,Other	It makes me feel better	Not applicable			5 – very convinced	My anecdotal experience in using tunnels to handle mice is that they are less inclined to try and bite when handled this way as opposed to traditional tail handling	5 – very convinced	it seems a logical conclusion	The facility that i work in does not have tunnels in every mouse cage - having this would mean the tool is right there and there would be no need to share a tunnel between cages (bio-security). Also the mice would be very used to being in the tunnel and would not require acclimating to being inside them.	2018-11-14 20:25:07 UTC	2018-11-14 20:36:13 UTC
410198-410189-41146655	Internal mailing list		Animal care technician		University		Every working day	More than ten years	New Zealand	Yes	Yes	Tail,Cup,Other	open palm of hand,			Not sure it's better than current method		i have tried tunnel handling and in a comparison to the other stated method we use, it doesn't seem to offer any extra benefits or ease of handling,	3 – no opinion	while i appreciate their point of view and it may well be beneficial in some circumstances to use tunnel or open hand handling of mice, the practicalities at times necessitate picking up by the base of the tail	4 – mildly convinced	for our researchers with animals being handled multiple times a day the open hand cupping method has proven to be superior than tunnels,	we use it during cage changes if a mice is already in their tunnels but for regular use i would need to see a behavioral change in mouse behavior during routine procedures as in cage changing, also how would this affect SPF and immuno compromised animals	2018-11-15 00:56:18 UTC	2018-11-15 01:06:51 UTC
410198-410189-41146703	Colleague		Researcher – principal investigator		University		Less than 3 months	More than ten years	USA	Yes	Yes	Tail				I had not previously heard of tunnel handling,No one has suggested to do it differently,Not sure it's better than current method		I think it worth the effort to see whether it improves outcomes in my studies.	5 – very convinced	The changes in exploratory behavior in the radial arm maze between handling conditions is robust.	4 – mildly convinced	I am curious how well this generalizes to other models I employ in the lab before giving a full endorsement.	We are about to explore tunneling as an experimental condition in a couple of our assays and these studies will launch in December or January.	2018-11-15 01:08:59 UTC	2018-11-15 01:18:00 UTC
410198-410189-41146933	Internal mailing list		Other	Laboratory coordinator for animal facility- I basically do everything.	University		More than 6 months	More than five years	New Zealand	Yes	Yes	Tail,Tunnel,Cup		Benefits to animal welfare		I am concerned it will be slower,Other	We use houses for our breeding mice, it is not appropriate to have a fresh tunnel for each box as well	I find the tail method really efficient to check for good health- I check every mouse every change at least. We got red tunnels because they are more hidey for the mice, clear is a bit pointless, BUT they are not as easy to see through.	5 – very convinced	I've watched the video, it seems to make sense to me!	4 – mildly convinced	Probably depends on the study- our mice are picked up every day in an experiment anyway, so benefits may be minimal.	A reduction in the cost of tunnels would be a good start. But to be honest, our boxes are wedge shaped and a bit awkward to handle in the hoods as it is.	2018-11-15 01:51:19 UTC	2018-11-15 01:57:19 UTC
410198-410189-41146959	NC3Rs		Veterinary surgeon		University		Every working day	More than two years	Australia	Yes	Yes	Tunnel,Cup		Benefits to animal welfare		Not applicable		I use tunnel and cup handling and we are training and retraining all our researchers in this method	5 – very convinced	We have noticed difference in our mice	4 – mildly convinced	I am not sure there is enough evidence yet to convince researchers about experimental outcomes but for welfare it is essential.		2018-11-15 01:58:51 UTC	2018-11-15 02:02:26 UTC
410198-410189-41146872	Internal mailing list		Animal care manager		Publicly Funded Research Institute		More than 6 months	More than five years	New Zealand	Yes	Yes	Tail				I am concerned it will be slower,Experimental continuity			4 – mildly convinced	It seems like a good alternative for animals which are consistently handled by one staff member. A large portion of our animals are handled by many different people along their lives, even on a week-to-week basis, so I have reservations that the animals would show the same enthusiasm to sit in the hands of "strangers" as they do with staff they are accustomed to.	5 – very convinced	I am convinced.	A review of our workflow facility-wide, so we can predict the impact on room change times. The videos made it seem quick and easy, but our staff are untrained so I am reluctant to assume it would be that fast for us. A timeframe for training would need to be established so we know how long it takes mice to become used to this method of handling, which would then enable us to plan an implementatio…	2018-11-15 01:40:06 UTC	2018-11-15 02:10:18 UTC
410198-410189-41147085	Internal mailing list		Animal care technician		Publicly Funded Research Institute		Every working day	Less than two years	New Zealand	Yes	No	Tail				I had not previously heard of tunnel handling,No one has suggested to do it differently,I am concerned it will be slower,Time required for retraining		Had only recently heard of such technique but now that I know I will consider discussing it with my team	5 – very convinced	As someone who works with mice everyday, I could tell from the video that the behaviours of the mice handled with the tunnel were far less stressed and the research seem legitimate	5 – very convinced	As noted with behaviours, it seems reasonable to have mice that are at their optimal ie not stressed to conduct experiments to gain more accurate results	It would require my facility to purchase tunnels. Though an issue that would need to be considered is when changing mice by the hundreds, how would we get around the spread of potential pathogens if using the same tunnel for each box. Sanitising the tunnel after each box would put major time pressures on our work. Having said this I am convinced that this method is superior to tail handling and a…	2018-11-15 02:32:19 UTC	2018-11-15 02:44:38 UTC
410198-410189-41147264	Colleague		Researcher – principal investigator		University		More than 6 months	More than ten years	Australia	No	No	Tail				I had not previously heard of tunnel handling		I had not previously heard of tunnel handling or I had missed this point during AEC training	5 – very convinced	Very convinced (as I take people at face value) but would like to see actual methodology/data - I was surprised to see that it was the picking up of mice by the tail not handling per se which was the main cause of stress.	5 – very convinced	Very convinced (as I take people at face value) but would like to see actual methodology/data.	Ethics approval (possibly), training and tunnels. Would also like to know if it impacted our studies specifically.	2018-11-15 03:32:50 UTC	2018-11-15 03:44:57 UTC
410198-410189-41147319	Colleague		Animal care manager		University		More than 6 months	More than five years	Australia	Yes	Yes	Tail,Tunnel		Benefits to animal welfare,Benefits to experimental outcomes,Other	It is also quicker than tail handling in most instances	Not applicable			5 – very convinced	It makes sense that hands-off handling is less stressful for small prey animals like mice	5 – very convinced	If mice are less stressed it makes sense that they are more receptive to experimental treatments or procedures		2018-11-15 03:56:17 UTC	2018-11-15 04:01:23 UTC
410198-410189-41147334	Internal mailing list		Researcher – student		University		More than 6 months	Less than two years	Australia	Yes	No	Tail,Tunnel		Benefits to animal welfare		Not sure it's better than current method			5 – very convinced	tunnel handling creates less stress to the mice	5 – very convinced	tunnel handling		2018-11-15 04:01:18 UTC	2018-11-15 04:06:21 UTC
410198-410189-41147383	Colleague		Animal care technician		Other	A independent medical research institute	Every working day	More than ten years	New Zealand	Yes	Yes	Tail				I am concerned it will be slower			3 – no opinion	Tunnel handling is better but too slow.	4 – mildly convinced	I don’t conduct experiments myself.	Need more staff.	2018-11-15 04:10:19 UTC	2018-11-15 04:29:36 UTC
410198-410189-41147508	Colleague		Animal care technician		Publicly Funded Research Institute		Every working day	More than two years	New Zealand	Yes	Yes	Tail				I use the handling methods that have always been used,No one has suggested to do it differently,I am concerned it will be slower,Financial considerations; purchase of tunnels,Time required for retraining,Access to retraining,Experimental continuity,Not sure it's better than current method		I am aware of the benefits of tunnel handling. In order for us to implement this method in our facility, we would be required to retrain all of our technician staff, and researchers, as well as change a lot of our operational procedures. These are probably the biggest hurdles. Also, it doesn't seem to be a popular handling method currently, I'm not sure if other facilities in our country are doin…	5 – very convinced	The studies so far appear sound in terms of their methods and conclusions. Also, it seems intuitive to me that mice would prefer the tunnel handling method.	5 – very convinced	I could clearly see in the video the difference in exploring behaviours when comparing a tunnel handled mouse to one that had been picked up by the tail.	More help and resources with implementing training for our animal technicians and researchers. A poster is not sufficient - it would be great to have technicians with experience in tunnel handling come to our facility and give a demonstration, as well as providing ongoing support by correspondence. Also, the cost of the tunnels themselves, and the added labour with respect to washing and storing …	2018-11-15 04:58:39 UTC	2018-11-15 05:14:48 UTC
410198-410189-41147744	Colleague		Researcher – post-doc		University		Less than 1 month	Less than two years	Australia	Yes	Yes	Tail				I use the handling methods that have always been used,I am concerned it will be slower		Handling numerous mice for daily IP injections, tail handling with proper underbody support from other hand appears sufficient and minimizes handling time. Mice are immediately scruffed following tail handling (base of tail).	4 – mildly convinced	Yes, the evidence for the superiority of tunneling handling is convincing. I'd still be concerned that this would take linger with our particulalr protocols, however I'm not concerned enough to not trial tunnel handling.	4 – mildly convinced		I am considering it now.	2018-11-15 06:01:35 UTC	2018-11-15 06:08:06 UTC
410198-410189-41149141	NC3Rs		Animal care manager		Publicly Funded Research Institute		Less than 1 month	More than ten years	United Kingdom	Yes	Yes	Tail				I am concerned it will be slower,Financial considerations; purchase of tunnels,Financial considerations; additional staff resources,Not sure it's better than current method		We have a large number of mice and a limited amount of space for additional cage change stations. The tube handling technique will require more time or more technicians to perform.	4 – mildly convinced	Tube handling may well be better for animal welfare but that is not the sole criteria when selecting a handling method	4 – mildly convinced	It would be important not to change the handling method part way through a study in case it does have an impact on the results but for any new study it could be considered. The over-riding factor is still time and resources.	We are investigating the possibility and have not ruled it out but we would need to do a small trial first to determine the impact on time and resources before considering if rolling it out to the whole department would be viable.	2018-11-15 08:43:29 UTC	2018-11-15 09:13:41 UTC
410198-410189-41154266	NC3Rs		Veterinary surgeon		Private Company R&D		More than 6 months	More than five years	Denmark	Yes	Yes	Tunnel,Cup		Guidelines at place of work,Benefits to animal welfare,Benefits to experimental outcomes		Not applicable			5 – very convinced	I think the evidence in the studies are very compelling	5 – very convinced	Better animal welfare and lower stress levels is always a benefit for research		2018-11-15 10:31:59 UTC	2018-11-15 10:36:47 UTC
410198-410189-41158742	Colleague		Animal care technician		Private Company R&D		Every working day	Less than two years	United Kingdom	Yes	Yes	Tail,Cup				I use the handling methods that have always been used,No one has suggested to do it differently			4 – mildly convinced	less stressful	3 – no opinion	no opinion		2018-11-15 11:48:47 UTC	2018-11-15 11:50:42 UTC
410198-410189-41158712	Internal mailing list		Animal care technician		University		Every working day	More than ten years	UK	Yes	Yes	Tunnel,Cup		Guidelines at place of work,Benefits to animal welfare,Benefits to experimental outcomes		Not applicable		I was vocally against the idea of tube handling when I heard about it. I offered to trial it so that I could see for myself, fully expecting that it would not work. I was wrong the mice took to tube handling within a couple of sessions, it is easier than catching by the tail and the mice are more relaxed. It is very useful when training new members of staff as the mice are more amenable.	5 – very convinced	I have not only seen it in the studies but also in our own animals	5 – very convinced	Mice are seen to take longer to recover from tail handling, it could be said that tail handling has the potential to cause distress or harm		2018-11-15 11:48:17 UTC	2018-11-15 12:00:41 UTC
410198-410189-41161687	Colleague		Animal care technician		University		Every working day	More than five years	Uk	Yes	Yes	Tail,Tunnel,Cup		Guidelines at place of work,Benefits to animal welfare		Not applicable			4 – mildly convinced	mice appear less stressed	4 – mildly convinced	mice are calmer		2018-11-15 12:47:21 UTC	2018-11-15 12:52:57 UTC
410198-410189-41167440	Colleague		Animal care technician		Publicly Funded Research Institute		Every working day	Less than two years	England	Yes	Yes	Tail,Tunnel,Cup		Benefits to animal welfare,Benefits to experimental outcomes		Not sure			5 – very convinced	since the research paper came out about tunneling handling we trialed it in our room and saw the benefits to the animals and experiments especially behavioural studies	3 – no opinion	no written evidence from the research to show that it makes a difference		2018-11-15 14:32:09 UTC	2018-11-15 14:37:03 UTC
410198-410189-41167970	Colleague		Other	Head of Animal Fcailities	Publicly Funded Research Institute		Less than 1 month	More than ten years	UK	Yes	Yes	Tail,Tunnel,Cup		Guidelines at place of work		Not applicable			4 – mildly convinced	It does not do any harm and if it is better for the animals and therefore the science it's good to adopt the new handling techniqures in the facility	3 – no opinion	It completely depends on what the reserach is concentrating on		2018-11-15 14:44:18 UTC	2018-11-15 14:47:46 UTC
410198-410189-41168122	Internal mailing list		Veterinary surgeon		Private Company R&D		Every working day	More than ten years	Switzerland	Yes	Yes	Tunnel		Benefits to animal welfare,Benefits to experimental outcomes		Not applicable			5 – very convinced	clear evidence that this increase animal welfare committment	5 – very convinced	I am feeling that my animals are in a better situation	we already using it routinely	2018-11-15 14:47:40 UTC	2018-11-15 14:58:34 UTC
410198-410189-41168687	NC3Rs		Animal care technician		Publicly Funded Research Institute		Every working day	Less than two years	England	Yes	Yes	Tail,Tunnel,Cup		Guidelines at place of work,Benefits to animal welfare,Benefits to experimental outcomes		Other	I try to use the tunnel and cupping handling methods at all times. Cupping doesn't work as well but there are times when mice will not cooperate with either so tail handling is the last option.		4 – mildly convinced	I know if I had a tail I wouldn't like to be held by it. It's nicer for the animal if it's using other handling methods. The only problem is when those mice are no longer needed you have to hold them by the tail in order to cull them. This causes them to panic like mad if their tail has never been touched at early stage. Always thought if they got used to tail touching they wouldn't freak out as …	3 – no opinion	Unsure.		2018-11-15 14:58:15 UTC	2018-11-15 15:18:59 UTC
410198-410189-41168905	Internal mailing list		Animal care technician		Publicly Funded Research Institute		Every working day	More than ten years	England	Yes	Yes	Other	Scoop onto one hand while loosely holding BASE of tail with other hand for support.			I use the handling methods that have always been used		I selected this as historically I don't exclusively use any one method all the time - I use whatever method is apt at the time, eg if mouse is in tunnel I use that, if they are very jumpy it has to be tail base, if they are big old mice or pregnant females then scooping/cupping is best. I find tunnel method only can stress some animals and I'd rather use whatever makes them most comfortable, than…	4 – mildly convinced	If studies have been replicated and shown same or similar results, then there must be something in it; but my 40+ years of experience still say that any method appropriate to the situation (as explained previously) and used with competence, skill and empathy is worth as much.	3 – no opinion	I would like to hear directly from a number of Researchers, backed with evidence, that this is the only method to be used.	To see it done properly and effectively, backed with comparable evidence from Researchers, over a period of time. Tunnels are a great tool and essential pieces of environmental enrichment - in my experience some strains don't like to be manipulated in them and others have shown aversion to tunnels after being handled in one before a procedure such as ear notching.	2018-11-15 15:02:18 UTC	2018-11-15 15:30:25 UTC
410198-410189-41170618	NC3Rs		Veterinary surgeon		University		Less than 1 month	More than ten years	Finland	Yes	Yes	Tail,Cup				I am concerned it will be slower,Handling method is unimportant when mice also undergo additional invasive procedures,Tunnel handling has not been validated for my experimental paradigm,Not sure it's better than current method			2 – not very convinced	Handling of mice by anyway is already stressful. I need to hear more evidence that mice are indeed bothered by tail handling.	2 – not very convinced	It is not good idea to dictate certain mice handling method unless there is concrete proof that tail handling is more stressful than any handling method.		2018-11-15 15:38:54 UTC	2018-11-15 15:46:09 UTC
410198-410189-41174584	Colleague		Researcher – student		University		More than 6 months	Less than two years	United Kingdom	Yes	Yes	Tail,Tunnel,Cup,Other	I often don't pick them up out of the cage but let them walk out onto my hand	Benefits to animal welfare		Not applicable			5 – very convinced	Mice do not like being picked up by the tail as that is how a predator would handle them.	5 – very convinced	The mice will be less stressed/anxious/scared and should behave more naturally/calmly.		2018-11-15 17:08:03 UTC	2018-11-15 17:14:10 UTC
410198-410189-41175661	NC3Rs		Animal care technician		University		Every working day	More than ten years	United Kingdom	Yes	Yes	Tail,Tunnel,Cup		Benefits to animal welfare		I use the handling methods that have always been used			5 – very convinced	The mice seems more relaxed	3 – no opinion	I have not seen any evidence for either way.		2018-11-15 17:45:26 UTC	2018-11-15 17:54:10 UTC
410198-410189-41180246	Internal mailing list		Animal care technician		University		Every working day	More than five years	Australia	Yes	Yes	Tunnel,Cup		Guidelines at place of work,Benefits to animal welfare,Benefits to experimental outcomes		Not applicable			5 – very convinced	It allows for a far less stressful method of handling.	5 – very convinced	It allows for a far less stressful method of handling, thus allowing more efficient and reliable behavioural testing.		2018-11-15 21:00:05 UTC	2018-11-15 21:11:34 UTC
410198-410189-41180244	Internal mailing list		Animal care technician		University		Every working day	More than five years	Australia	Yes	Yes	Tail,Tunnel,Cup		Benefits to animal welfare,Benefits to experimental outcomes		Not applicable			5 – very convinced	Mouse seem more relaxed	5 – very convinced	yes mouse are less stressed, stress impacts studies		2018-11-15 21:00:01 UTC	2018-11-15 21:13:39 UTC
410198-410189-41182935	Internal mailing list		Researcher – student		University		Less than 3 months	Less than two years	United Kingdom	Yes	Yes	Tail				I am concerned it will be slower,Experimental continuity,Tunnel handling has not been validated for my experimental paradigm		Mammary mouse models need to be checked for tumours frequently and it is easier to see the mammary glands if the mice are picked up by their tails	5 – very convinced	Picking up mice by their tails induces unnecessary stress and affects their behaviour and general wellbeing and therefore a gentler approach like tunnel handling is a better alternative	5 – very convinced	Studies show tunnel handling induces less stress which could otherwise affect mouse behaviour and general health thereby compromising experimental results esp since stress affects biochemistry	Training	2018-11-16 00:23:25 UTC	2018-11-16 01:30:12 UTC
410198-410189-41183633	Internal mailing list		Researcher – principal investigator		University		Less than 3 months	More than ten years	Australia	Yes	Yes	Tail,Tunnel		Benefits to animal welfare		Other	I do use tunnel handling		5 – very convinced	behavioural studies show mice behave more like they would in their natural environment (exploratory) using the tunnel handling method	4 – mildly convinced	Studies have not yet been conducted but it is anticipated that if stress levels are reduced their will be a positive impact on experimental outcomes		2018-11-16 03:01:24 UTC	2018-11-16 03:13:13 UTC
410198-410189-41183758	NC3Rs		Other	AEC institutional member	University		Less than 1 month	More than five years	New Zealand	Yes	Yes	Tail,Tunnel,Cup		Benefits to animal welfare		Not applicable		Our institution has moved to using tunnel handling for mice unless experimental manipulations require otherwise (or habituation to cup handling is possible).	5 – very convinced	We have already changed our internal processes as a result of the NC3R videos and posters	4 – mildly convinced	I believe there is merit to the observations		2018-11-16 03:52:53 UTC	2018-11-16 04:05:26 UTC
410198-410189-41184232	NC3Rs		Animal care manager		Private Company R&D		Less than 3 months	More than ten years	India	Yes	Yes	Tail				I am concerned it will be slower			5 – very convinced	convinced	5 – very convinced	yes i completely agreed, excellent method and out come results are good.	Trying to Implement.	2018-11-16 06:39:42 UTC	2018-11-16 07:11:46 UTC
410198-410189-41184837	Colleague		Animal care manager		Private Company R&D		More than 6 months	More than ten years	Scotland	Yes	Yes	Cup				I had not previously heard of tunnel handling,I am concerned it will be slower,Time required for retraining		We can be dosing large carc rooms with over 500 mice Staff may think this will take them a lot longer and become slightly frustrated. Also as we are a , it may be difficult as we are under pressure for time.	5 – very convinced	It does appear to have a positive impact on the mouse and its behaviour to being handled	4 – mildly convinced	Again, it appears to have a positive impact on the mouse and its behaviour during techniques	As a manager, I can see the long term benefits for tunnel handling mice both for the animals and the technicians. Generally, new animal technicians are more scared to handle mice in fear of being bitten but using the tunnel handling method like we have been on certain studies, we have only seen sporadic instances of this. I do think this is the way forward and have always tried to avoid picking t…	2018-11-16 08:08:04 UTC	2018-11-16 08:21:09 UTC
410198-410189-41185518	NC3Rs		Animal care manager		University		Every working day	More than five years	United Kingdom	Yes	Yes	Tail,Tunnel,Cup		Guidelines at place of work,Benefits to animal welfare		Not applicable			3 – no opinion	If mice at rest, stressful to direct into tunnel. Can't be used for weaners. Not suitable for health checks.	3 – no opinion	Not been involved in sufficient studies.		2018-11-16 08:50:15 UTC	2018-11-16 09:07:07 UTC
410198-410189-41186546	Colleague		Animal care manager		University		Every working day	More than ten years	uk	Yes	Yes	Tunnel		Guidelines at place of work,Benefits to animal welfare,Benefits to experimental outcomes		Not applicable			4 – mildly convinced	its still not used through out the industry, need to give time for long term benefits to show. perhaps when get mice being born from several generations of mice that have never been tail handled - would they be calmer over all?	3 – no opinion	I haven't been involved in any research where this might directly and obviously effect outcomes		2018-11-16 09:11:56 UTC	2018-11-16 09:21:32 UTC
410198-410189-41186685	NC3Rs		Researcher – post-doc		Private Company R&D		More than 6 months	More than five years	U.K.	Yes	Yes	Tail,Other	Scoop up under them.			I use the handling methods that have always been used,I am concerned it will be slower,Financial considerations; additional staff resources,Experimental continuity		Slow and convinced it’s more stressful for animals that grasp inside tube when they need to be persuaded to come out. Better to be quick and confident with tail handling	2 – not very convinced	Not practical for large studies under time and personnel constraints. Potential gains seem minimal do not outweigh these costs	2 – not very convinced	Results likely valid for psychology tests conducted but I large scale tumour studies lasting one month plus with twice daily dosing and health checking and measurements should be done to show limitations when more handling required on study and animals have an underlying disease	It’s passed into law	2018-11-16 09:15:05 UTC	2018-11-16 09:25:16 UTC
410198-410189-41187682	Colleague		Researcher – student		Publicly Funded Research Institute		More than 6 months	Less than two years	Scotland	Yes	Yes	Tail				I use the handling methods that have always been used,I am concerned it will be slower,Experimental continuity,Not sure it's better than current method,Other	Using the tunnel does not completely remove the need to handle the mice by the tail and scruff them. I carry out research on the mammary gland, which requires scruffing and handling by the tail in order to get access to the glands.	I have tried using the tunnel method and for research purposes other than behavioural studies, I don't believe it will have any impact. It also takes much longer to try to get the mice to go into and out of the tunnel. Most of the tunnels provided are not clear and therefore they cannot be used to observe the mouse. Because they cannot be used for observation, I often find that I have to scruff o…	4 – mildly convinced	It does appear to reduce the anxiety levels of the mice used in the studies carried out in Liverpool.	2 – not very convinced	It appears that the outcome of behavioural studies are affected by this alternative handling method, however I am not convinced that the outcome of any other type of study will be changed.	I think I would require further proof that this alternative method takes no more time than the current methods. The cages used in my institute do not have much room for operating these tubes as there is a metal shelf over half of the main part of the cage (contains food and a flat surface that is used to allow the mice to sit on while observing them) which would make it rather fiddly to move the …	2018-11-16 09:40:27 UTC	2018-11-16 10:02:29 UTC
410198-410189-41190473	NC3Rs		Other	researcher - technician	University		Every working day	More than ten years	England	Yes	Yes	Cup				Other	I, personally, use cupping as a preferred method.	Have always discouraged tail handling, and used cupping wherever possible. My understanding on this debate is that tunnel or cupping should be the preferred options, so not seen a need to change.	5 – very convinced	experience, and reading the study results	4 – mildly convinced	an individual changing the handling method will have limited influence. I've not felt able to encourage others (researchers) in my group to consider changing as the staff in the animal facility are still routinely tail handling. The impact, then, will be derived from whoever handles the mice more frequently.	Starting point would be example being set by animal facility staff, and positive encouragement from animal facility management to make institution wide change. It's always difficult for an individual to make any change with a positive impact. When the experts aren't taking on "new" approaches the rest are less likley to lead. I see tunnels being placed in all mouse cages as enrichment (so readily…	2018-11-16 10:39:56 UTC	2018-11-16 10:57:40 UTC
410198-410189-41193093	NC3Rs		Animal care technician		University		Every working day	More than five years	England	Yes	Yes	Tail,Tunnel		Guidelines at place of work,Benefits to animal welfare,Benefits to experimental outcomes		Experimental continuity,Not sure it's better than current method			4 – mildly convinced	I am convinced by some of the data that has been presented, however some of the responses may not necessarily be 'stress' even though it is a fight or flight response. Although if the mice never do get used to it then I do understand that their welfare is paramount.	5 – very convinced	I have read data, especially with behavioural studies how this can impact on experimental results and also in studies where analgesics may not be an option that handling can have an impact and improve welfare.		2018-11-16 11:31:42 UTC	2018-11-16 11:43:01 UTC
410198-410189-41192328	Professional organisation		Animal care technician		University		Every working day	More than ten years	Britain	Yes	Not sure	Tail,Cup				I use the handling methods that have always been used,I am concerned it will be slower,Handling method is unimportant when mice also undergo additional invasive procedures		Time. l have hundreds of mice to pick daily.	2 – not very convinced	mice are held/checked in seconds. only held "captive" for 3 or 4 seconds a week. ( unless procedures apply )	2 – not very convinced	Mice are manually restrained to apply procedure anyway. ( ie, i.p. injections )	l would need to cut my work load by 30-40%. ln addition the tunnel itself would need to be kept within the cage whilst not in use since using the same tunnel for multiple cages would become a possible vector of infection and/or disease. Sterilising and cleaning dirtied tunnels would become both time consuming and costly.	2018-11-16 11:15:09 UTC	2018-11-16 11:45:00 UTC
410198-410189-41197031	Other	RSPCA Lab Animals Twitter	Researcher – post-doc		University		Every working day	Less than two years	United Kingdom	Yes	Yes	Tunnel		Guidelines at place of work,Benefits to animal welfare		Not applicable			5 – very convinced	The mice are less frightful using this method	4 – mildly convinced	It probably is very dependent on the measured outcomes required for particular studies		2018-11-16 13:01:34 UTC	2018-11-16 13:06:23 UTC
410198-410189-41198982	Other	AWERB hub SE	Other	Compliance Manager, NTCO	University		Less than 1 month	More than ten years	UK	Yes	Yes	Tunnel,Cup		Guidelines at place of work,Benefits to animal welfare,Benefits to experimental outcomes,Other	Trying to implement as best practice	Other	Staff reluctance to change	Some staff have reported more bites from cup handling but they find tube handling in IVCs and hoods awkward. Some staff reluctant to change. Say it takes more time. Partially successful implementing over last 2 years but difficult with some and not sure all researchers are using this method. Training new staff and researchers in this method	5 – very convinced	I am convinced but others are not	5 – very convinced	As above	It would be useful to see a video using small cages and in a hood which in reality is how many people work. More staff / time resources for staff to adjust to new methods that do take more time initially. If staff are already overstretched they will not be positive. Some staff are so reluctant to change anything they will agree to try but are already decided it will not work. It is important for …	2018-11-16 13:42:11 UTC	2018-11-16 14:49:12 UTC
410198-410189-41196747	Other	RSPCA Twitter account	Researcher – post-doc		Publicly Funded Research Institute		Less than 3 months	More than two years	Portugal	Yes	Yes	Tail,Tunnel		Benefits to animal welfare,Benefits to experimental outcomes		Not applicable			4 – mildly convinced	The main problem is that, in order to perform many techniques (IP injection, blood collection, etc.), one must contain animals anyway. So, tunnel picking might not be perceived as making any difference, in these cases. It might often add some additional workload: if the tunnel is in the homecage, any mice in the tunnel have to be removed. Also, there might be competition to enter the tube. Moreov…	3 – no opinion	Prior to anxiety tests (eg EPM), it might reduce the effect of handling as a confounding factor, but in other cases it might take more time to remove animals from the cage and apply the required techniques.	I do use it, albeit not consistently. I've even tested it against other methods and have added videos of me doing it to my teaching materials , but I do not use it consistently. Some tests require that I perform techniques that demand containing animals as quickly as I can, and in those cases tunnel handling can make it more tiresome and make everything take longer. Moreover, while I actually hav…	2018-11-16 12:54:32 UTC	2018-11-16 15:16:41 UTC
410198-410189-41206587	Internal mailing list		Researcher – student		University		Less than 3 months	More than two years	England	Yes	Yes	Tail,Tunnel		Benefits to animal welfare,Benefits to experimental outcomes,Other	Sometimes easier	I am concerned it will be slower		Sometimes it takes longer to get mice to enter tunnel when I simply need to move the mouse from one cage to another cage	4 – mildly convinced	Length of tail handling time often isn’t taken in to account	4 – mildly convinced	If mice aren’t handled much to start with as in our experiments before protocol use this doesn’t have much impact	It would have to be just as fast and easy to get the mouse in the tunnel	2018-11-16 16:23:39 UTC	2018-11-16 16:28:13 UTC
410198-410189-41206882	Internal mailing list		Researcher – post-doc		University		More than 6 months	More than two years	United Kingdom	Yes	Yes	Tunnel		Benefits to animal welfare,Benefits to experimental outcomes		Not applicable			4 – mildly convinced	It makes sense as they are less threatened about being eaten.	5 – very convinced	As above, less stressed means animal more likely to behave 'normally'		2018-11-16 16:32:01 UTC	2018-11-16 16:34:41 UTC
410198-410189-41206550	Internal mailing list		Researcher – post-doc		University		Less than 6 months	More than five years	UK	Yes	Yes	Tail,Tunnel		Benefits to animal welfare		Other	Used when placing mouse onto experimental apparatus, e.g. Hanging Wire/Rotarod, as part of assessment, or prior to scruffing.	Tunnel for moving between cages/returning to cage, as (hopefully) less stressful for them. But need to place/handle them directly for some assessments.	5 – very convinced	Difference in radial arm maze looks good. May use for some assessments and try with rotarod perhaps, but things like hanging wire will be more difficult .	4 – mildly convinced	Haven't tested it myself, but data from other researchers in Uni looks promising.	Ready access to a separate plastic handling tunnel, we already have them in the cages, but the mice use these to defecate in. We also have 2 half length cardboard tubes which the mice don't typically use for defecation, which I use together for moving between cages but are more liable to be scruffed/pick up debris.	2018-11-16 16:22:56 UTC	2018-11-16 16:35:22 UTC
410198-410189-41206894	Internal mailing list		Researcher – student		University		Less than 6 months	More than five years	United Kingdom	Yes	Yes	Tail,Tunnel		Benefits to animal welfare		Not applicable			5 – very convinced	Data available and personal anecdotal experience	5 – very convinced	Reduced animal stress will reduce experimental variability		2018-11-16 16:32:16 UTC	2018-11-16 16:36:39 UTC
410198-410189-41207309	NC3Rs		Animal care technician		University		Every working day	More than two years	England	Yes	Yes	Tail,Tunnel		Guidelines at place of work,Benefits to animal welfare,Benefits to experimental outcomes		I use the handling methods that have always been used,I am concerned it will be slower,Experimental continuity		I understand the benefits of tunnel handling, however do have apprehensions about the impact it will have on the amount of time tasks such as cage changing take.	5 – very convinced	I understand the adverse effects tail handling has and also see the mice readily enter tubes, which I think could translate to tunnel handling.	5 – very convinced	Through the video it is clear the impact tail handling has on behavioural testing.	Understanding from other team members that tunnel handling may increase the time tasks will take. Videos showing how to utilise tunnel handling to move mice into and out of apparatus e.g. restraint tubes and skinner boxes.	2018-11-16 16:44:30 UTC	2018-11-16 16:57:21 UTC
410198-410189-41211598	Internal mailing list		Other	Researcher-technician	University		More than 6 months	More than two years	UK	Yes	Yes	Tail,Tunnel		Benefits to animal welfare		Not applicable,I use the handling methods that have always been used,Not sure it's better than current method			5 – very convinced	Mice look like less stressed with tunnel handling	4 – mildly convinced	Has not applied to my field to see its impact on my results.		2018-11-16 20:17:53 UTC	2018-11-16 20:25:31 UTC
410198-410189-41213782	Internal mailing list		Researcher – post-doc		University		More than 6 months	More than ten years	Uk	Yes	Yes	Tail,Tunnel,Cup		Benefits to animal welfare,Benefits to experimental outcomes		Other	Difficult to assess body condition, muscle tone by tunnel handling. Better to cup the mice for this.		5 – very convinced	The data is very clear	4 – mildly convinced	The data is not fully available over a range of studies		2018-11-16 23:38:58 UTC	2018-11-16 23:50:18 UTC
410198-410189-41215201	NC3Rs		Animal care manager		Private Company R&D		Less than 1 month	More than ten years	Hungary	Yes	Yes	Tail				I am concerned it will be slower,Time required for retraining		It is just a conservative habit to stick to the tail handling method.	4 – mildly convinced	I worked with behavioral research scientists and they were concerned about the change.	3 – no opinion	Few knowledge I have.	I am more convinced. I will try to implement again in the facility.	2018-11-17 07:17:39 UTC	2018-11-17 07:28:19 UTC
410198-410189-41220490	NC3Rs		Other	Research Assistant	Other	Private Hospital	More than 6 months	More than five years	Brazil	Yes	Yes	Tail,Cup				Financial considerations; purchase of tunnels		We work under grants and our budget has not given us the opportunity to buy the clear tunnels. We also have tunnels made of cardborad that we offer to the mice and some strains do not use for making nests and therefore, these tunnels work similarly as the clear tunnels.	5 – very convinced	The papers published show how the less stresfull it is to pick the mice with the clear tunnels.	5 – very convinced	Same answer above.	Having more funding is our only reason for not having bought the tunnels.	2018-11-17 16:37:45 UTC	2018-11-17 16:47:14 UTC
410198-410189-41232772	Internal mailing list		Other	Assistant Animal Care Technician	University		Every working day	Less than two years	New Zealand	Yes	Yes	Tail,Tunnel,Cup		Benefits to animal welfare,Benefits to experimental outcomes		Not applicable			5 – very convinced	I am very convinced that the tunnel handling is a good choice as soon as you and all your co-workers use the same method with the same mice. It works very well when you are the only one who is handling them and the mice know you.	5 – very convinced	The good thing is the mice with a good handling are not afraid, they are more curious.	I am agree the tunnel method it's one of the best handling methods but it is not applicable when you need to handle pups. What method do you recommend for them? I also think that when you are handling mice in a tunnel they don't get a really good inspection. What I mean, you can't check the ventral part of the mouse for example with this method. In my opinion it works well accompanied with a cup …	2018-11-18 21:59:47 UTC	2018-11-18 22:32:04 UTC
410198-410189-41233440	Colleague		Animal care technician		University		Every working day	More than five years	New Zealand	No	No	Tail				I had not previously heard of tunnel handling			2 – not very convinced	A lot slower and more stressful chasing mouse round the cage with a tunnel	3 – no opinion	Not my department so unsure	More evidence that its not stressful on mouse chasing round the cage, especially when there is more than 1 in box	2018-11-18 23:24:17 UTC	2018-11-18 23:33:13 UTC
410198-410189-41233467	Colleague		Animal care technician		University		Every working day	More than five years	New Zealand	Yes	Not sure	Tail				No one has suggested to do it differently,I am concerned it will be slower,Not sure it's better than current method			2 – not very convinced	If mice have been handled all their life by their tails, tunneling method would be a variable	3 – no opinion	More evidence required	For my manager to make it mandatory	2018-11-18 23:31:07 UTC	2018-11-18 23:37:39 UTC
410198-410189-41233468	Colleague		Animal care technician		University		Every working day	More than ten years	New Zealand	Yes	Yes	Tail,Tunnel		Guidelines at place of work		I use the handling methods that have always been used,Not sure it's better than current method		Mice get less stressed	2 – not very convinced	Mice get less stressed	3 – no opinion	No option	Being told by management	2018-11-18 23:31:09 UTC	2018-11-18 23:38:41 UTC
410198-410189-41234372	Internal mailing list		Animal care technician		Publicly Funded Research Institute		Every working day	More than two years	New Zealand	Yes	Yes	Tail,Tunnel,Cup		Benefits to animal welfare,Benefits to experimental outcomes		I am concerned it will be slower		When I can I try to use the cupping method, however if the mouse first runs into the tunnel I will pick up the tunnel. If they're running around and I am having to chase them I will pick them up by the tail, also if I am pushed for time. However if I can train the mice to be picked up by cupping when I have time, this method can be quicker than using the tail as they are not as likely to run away.	5 – very convinced	There are now multiple studies showing they react to stimulus more naturally when not handled by the tail.	3 – no opinion	Have seen some studies where it has had an impact on behavior studies. But have not seen many where it has an impact on immunological studies or feed studies which makes up the most of what we do.	extra hours in the day	2018-11-19 03:43:20 UTC	2018-11-19 04:11:58 UTC
410198-410189-41234953	Internal mailing list		Other	Previous animal care technician, not currently	University		Every working day	Less than two years	United States	Yes	Not sure	Tail				I use the handling methods that have always been used,No one has suggested to do it differently		We used tunnel handling for very specific procedures, but daily handling as an animal care technician did not typically include these procedures.	4 – mildly convinced	I think for most procedures there is definitely reason to use tunnels. The only concern I have is during cage changing days. I don't know if it would be beneficial when changing 300-500 cages and only have a few hours to do so.	4 – mildly convinced	It makes logical sense, and so far the research appears to support that as well. I'd like to see a few more trials.	Showing that there is not a significant increase in time for cage changes after appropriate time allowed for training and getting used to the system. In regards to all other procedures and experiments, I do not see why there would be a reason not to use it.	2018-11-19 07:22:29 UTC	2018-11-19 07:39:06 UTC
410198-410189-41235043	Colleague		Researcher – principal investigator		University		Every working day	More than ten years	uk	Yes	Yes	Tail,Tunnel		Benefits to animal welfare		Experimental continuity		I am trying to switch to tunnel handling for all my future experiment and not try to avoid using tail handling unless on a project which has historically used tail handling. I hope that within a year I will no longer use tail handling or at least it will not be intentionally use as method of choice.	4 – mildly convinced	Whilst the evidence is clear from this study more studies are needed to support it.	4 – mildly convinced	As above	I am moving over to exclusive tunnel handling studies on older projects finish the main thing which will slow this is retraining myself not to pick up he animals by their tails.	2018-11-19 07:35:30 UTC	2018-11-19 07:47:42 UTC
410198-410189-41236636	Internal mailing list		Animal care manager		Publicly Funded Research Institute		Every working day	More than ten years	England	Yes	Yes	Tail,Tunnel,Cup		Guidelines at place of work,Benefits to animal welfare		Not applicable			4 – mildly convinced	Various studies now confirm that this is the case.	5 – very convinced	Very apparent in behavioural studies		2018-11-19 08:59:00 UTC	2018-11-19 09:13:49 UTC
410198-410189-41238963	Internal mailing list		Other	Research Technician	University		More than 6 months	Less than two years	England	Yes	Yes	Tail,Tunnel		Guidelines at place of work,Benefits to animal welfare		Other	Doing procedures that cannot be achieved using tunnel handling, requires scruff it is easier to pick up by tail to get into scruff rather than scruff from tunnel	Doing procedures that cannot be achieved using tunnel handling, requires scruff it is easier to pick up by tail to get into scruff rather than scruff from tunnel	4 – mildly convinced	For general handling in cleaning moving cages it makes sense but not useable if doing procedures on mice	4 – mildly convinced	For general handling in cleaning moving cages it makes sense but not useable if doing procedures on mice	For general handling in cleaning moving cages it makes sense but not useable if doing procedures on mice	2018-11-19 09:30:41 UTC	2018-11-19 09:38:14 UTC
410198-410189-41242707	NC3Rs		Animal care manager		Private Company R&D		Every working day	More than ten years	england	Yes	Yes	Tail,Tunnel		Other	currently trailing the methods	Not sure it's better than current method		so far with our trail we have found mice become jumpier then normal	4 – mildly convinced	our mice do seem jumpier with the tunnel, however I do understand the information provided in theory.	4 – mildly convinced	in theory this information does make sense.		2018-11-19 10:28:34 UTC	2018-11-19 10:32:26 UTC
410198-410189-41247830	Internal mailing list		Animal care manager		Publicly Funded Research Institute		Every working day	More than five years	UK	Yes	Yes	Tunnel,Cup		Guidelines at place of work,Benefits to animal welfare,Benefits to experimental outcomes		Not applicable			5 – very convinced	The evidence that non tail handling methods clearly shows that it has a benefit to animal welfare, reducing stress and anxiety.	5 – very convinced	If the animals are feeling less anxious and stressed, then this will be reflected in better experimental results		2018-11-19 11:47:10 UTC	2018-11-19 11:51:22 UTC
410198-410189-41248524	Colleague		Animal care manager		Publicly Funded Research Institute		Less than 1 month	More than ten years	UK	Yes	Yes	Tunnel,Cup		Guidelines at place of work,Benefits to animal welfare,Benefits to experimental outcomes		Not applicable			5 – very convinced	It's useful seeing the data taking into account different handling techniques in different experimental environments.	5 – very convinced	The data is very convincing.		2018-11-19 12:01:09 UTC	2018-11-19 12:04:46 UTC
410198-410189-41243647	Internal mailing list		Researcher – post-doc		University		Every working day	More than ten years	UK	Yes	Yes	Tail				Other	Mice are aggressive, picking them up by any method other than tail significantly increases the chance of being bitten	Safety of personnel is important, it is difficult to get people to work with mice when the risk of being bitten is higher. Also our study is a model of human disease that is immune based. Stress has an effect on the immune response. People who have the disease are stressed so the mouse model also needs to reflect this.	5 – very convinced	I am convinced that this has an effect on animal welfare.	4 – mildly convinced	I feel it demonstrates benefits for behavioural studies but not all studies	I think I would struggle to use tunnel handling on my particular mouse strains no matter what. They are simply too difficult to handle. I would be very willing to try this method when handling other strains.	2018-11-19 10:46:57 UTC	2018-11-19 12:35:56 UTC
410198-410189-41265173	NC3Rs		Animal care technician		University		Every working day	More than ten years	England	Yes	Yes	Tail,Tunnel,Cup		Benefits to animal welfare		Not applicable			4 – mildly convinced	Not sure I can see that much difference in their behaviour whatever the method that is being used when applying them myself.	4 – mildly convinced	Same as above question I don't see much of a difference maybe they are slightly happier than the previous method applied.		2018-11-19 16:33:17 UTC	2018-11-19 16:44:44 UTC
410198-410189-41265435	Colleague		Researcher – post-doc		Publicly Funded Research Institute		Every working day	More than ten years	UK	Yes	Yes	Tail				I am concerned it will be slower,Not sure it's better than current method			4 – mildly convinced	Not entirely convinced that it's the picking up by the tail that is stressing the mice, rather than the actions leading up to that (i.e. 'chasing' them around the cage).	4 – mildly convinced	Didn't look in detail into all the papers, but the results seem to suggest improvement for behavioural studies.	In the majority of cases, I handle mice in order to determine health status, based on the particular experimental (tumour) model. As such, I need to pick them up by the tail to check their abdomen. This doesn't involve moving them to another cage; sometimes not even onto the cage lid/food hopper. I don't see how tunnel handling can be incorporated into this. I do try to use cupping when I need to…	2018-11-19 16:39:41 UTC	2018-11-19 16:58:05 UTC
410198-410189-41269035	Internal mailing list		Animal care technician		University		Every working day	More than ten years	NZ	Yes	Yes	Tail,Tunnel,Cup		Benefits to animal welfare		Other	I look after a number of different strains with health issues so I use a handling technique that best suits the mouse	cupping for obese mice tail and cupping for Ataxic mice	4 – mildly convinced	I think I would need to see more information.	3 – no opinion	I need to see more	bigger tunnels	2018-11-19 18:24:42 UTC	2018-11-19 19:07:42 UTC
410198-410189-41270184	Internal mailing list		Animal care technician		University		Less than 1 month	Less than two years	New Zealand	Yes	Yes	Tail,Tunnel,Cup		Benefits to animal welfare		Not applicable		Sometimes if mouse doesn't go into tunnel I don't persue it however after recent education on the matter will endeavour to use it as the normal	4 – mildly convinced	I think it will become more apparent after I've used the technique more frequently	4 – mildly convinced	Because I don't see the mice after they leave for experiement it's hard to have an opinion on the matter however the evidence does suggest it's better and I'm happy to roll with that	Just more practice really to make it my go to method	2018-11-19 19:18:57 UTC	2018-11-19 19:28:17 UTC
410198-410189-41270147	Professional organisation		Animal care technician		University		Every working day	More than ten years	New Zealand	Yes	Yes	Tail,Tunnel		Benefits to animal welfare		Other	use when available in cage some PI will not allow housing		5 – very convinced	it seems to be more calming for the mice.	5 – very convinced	I have used tunnel shifting for many years and some researchers are now using Tunnel handling to enhance their work such as pulse bleeding.		2018-11-19 19:16:48 UTC	2018-11-19 19:32:01 UTC
410198-410189-41270422	Colleague		Animal care technician		University		Less than 6 months	More than ten years	New Zealand	Yes	No	Tail,Cup				I use the handling methods that have always been used,Other	concerned that a proper health check of each animal is not possible with the tunnel method		2 – not very convinced	understand the benefits but concerned about health checking the mice and infection control using the same tunnel for multiplecages- this could be mitigated by cleaning the tunnel but would increase the time involved in changing cages	4 – mildly convinced	the behavioral evidence is compelling	ways to check each mouse at cage change thoroughly and quick ways of making sure potential disease was not spread from cage to cage	2018-11-19 19:30:15 UTC	2018-11-19 19:42:25 UTC
410198-410189-41279618	Other	Seminar run by CBC	Researcher – post-doc		University		Less than 6 months	More than two years	UK	Yes	Yes	Tail,Tunnel		Benefits to animal welfare		Other	My facility has not fully switched over to tunnels and sometimes there are not enough tunnels	I prefer tunnels but sometimes have to revert to tail handling.	5 – very convinced	.	5 – very convinced	.		2018-11-20 09:21:55 UTC	2018-11-20 09:25:40 UTC
410198-410189-41281183	NC3Rs		Animal care manager		University		Every working day	More than ten years	England	Yes	Yes	Tunnel,Cup		Benefits to animal welfare,Benefits to experimental outcomes		Not applicable			5 – very convinced	I have seen it for myself.	3 – no opinion	This is not an area I have been involved with so have not seen the full benefits.		2018-11-20 09:53:28 UTC	2018-11-20 10:05:48 UTC
410198-410189-41301661	Internal mailing list		Other	NTCO	University		Less than 1 month	Less than two years	UK	Yes	Yes	Tunnel		Guidelines at place of work,Benefits to animal welfare,Benefits to experimental outcomes		Not applicable			5 – very convinced	Found approach behaviour of mice most compelling	5 – very convinced	Impact on exploratory behaviour		2018-11-20 15:27:33 UTC	2018-11-20 15:31:24 UTC
410198-410189-41315609	Professional organisation		Researcher – principal investigator		Publicly Funded Research Institute		Less than 1 month	More than ten years	New Zealand	Yes	Not sure	Tail,Tunnel,Cup		Benefits to animal welfare,Other	If the mouse is in the tunnel provided in the cage then we pick up the tunnel and transfer the mouse to new location	Tunnel handling has not been validated for my experimental paradigm,Not sure it's better than current method		Mice are wary of and avoid new objects entering their immediate environment while they are familiar with their carers and handlers. So why introduce something that unsettles them?	4 – mildly convinced	This needs to be replicated in other facilities by other animal handlers.	2 – not very convinced	The response found may differ under different experimental approaches and in diferent facilities.	We use tunnels, our cupped hands or tail depending on how the mice present in the cage. And I am not sure our heavily pregnant mouse dams would be keen to be nudged into a tunnel. But find our cupped hands non-threatening.	2018-11-20 21:54:51 UTC	2018-11-20 22:10:40 UTC
410198-410189-41316429	NC3Rs		Animal care technician		University		Less than 1 month	More than five years	Switzerland	Yes	Yes	Tail,Tunnel,Cup		Benefits to animal welfare		Not applicable			4 – mildly convinced	I think tunnel handling imposes less stress on the animal, but I also think that mice habituate to tail handling over time.	4 – mildly convinced	See above. Tunnel handling may be better when taking measures if acute anxiety.		2018-11-20 22:40:19 UTC	2018-11-20 22:45:02 UTC
410198-410189-41316404	Internal mailing list		Animal care technician		University		More than 6 months	More than ten years	New Zealand	Yes	Yes	Tail,Tunnel,Cup		Benefits to animal welfare		Financial considerations; purchase of tunnels		If tunnel available I will use it.	5 – very convinced	I have seen the results.	4 – mildly convinced	Havent talked at lenght to the researchers.	Financial restraints mean we are unable to have a tunnel for every cage.	2018-11-20 22:38:40 UTC	2018-11-20 22:48:46 UTC
410198-410189-41316381	Colleague		Other	Research associate	Other	Publicly and Privately funded research	More than 6 months	More than ten years	New Zealand	Yes	Yes	Tail,Cup				I use the handling methods that have always been used,No one has suggested to do it differently,I am concerned it will be slower,Financial considerations; purchase of tunnels,Tunnel handling has not been validated for my experimental paradigm,Not sure it's better than current method		mice rarely respond badly to techniques already used. They seem very calm.	2 – not very convinced	not convinced of arguments	2 – not very convinced	would need to read a lot more	researchers wanting it	2018-11-20 22:36:53 UTC	2018-11-20 22:48:59 UTC
410198-410189-41317143	Colleague		Researcher – post-doc		University		More than 6 months	More than five years	New Zealand	Yes	Yes	Tail,Tunnel		Benefits to animal welfare		Experimental continuity,Handling method is unimportant when mice also undergo additional invasive procedures		For simple tranfer or non invasive eg weighing i will use a tunnel to transfer. When invasive procedures are used and a grip restraint is needed I don;t use the tunnels	4 – mildly convinced	would want to go see original data	3 – no opinion	Want to see more data	Proof of it preventing a negative effect (if there is one) in the models i work in, which are not behaviourally assessed.	2018-11-20 23:34:19 UTC	2018-11-20 23:41:34 UTC
410198-410189-41317359	Colleague		Animal care manager		University		Every working day	More than ten years	New Zealand and previously England	Yes	Yes	Cup				Time required for retraining,Not sure		i have always taught students to scoop a mouse up and then hold the base of the tail gently if it is a flighty mouse. I read the research on the tunnel method a few months ago but our students had finished their handling by then. I will implement into my teaching next year	4 – mildly convinced	I think the cupping method always works well but appreciate the tunnel is less intimidating for mice	5 – very convinced	it maintains animal welfare of mice to a higher standard	Yes I will start incorporating in my teaching in 2019	2018-11-20 23:56:32 UTC	2018-11-21 00:06:54 UTC
410198-410189-41317558	Other	Email from govt regulator forwarded to research staff	Researcher – principal investigator		Publicly Funded Research Institute		More than 6 months	More than five years	New Zealand	No	No	Tail,Cup,Other	hand scoop			I had not previously heard of tunnel handling,I use the handling methods that have always been used,No one has suggested to do it differently		I have not heard of tunnel handling prior to this survey. I have always used a mix of tail pick-up and hand scooping when handling mice	4 – mildly convinced	I would need to read the detailed research that has been performed before I was more strongly convinced, however, I can see merit in the presented summary	4 – mildly convinced	I would need to read the detailed research that has been performed before I was more strongly convinced, however, I can see merit in the presented summary	A more detailed look at the research that has been carried out and support/resources for training on using the technique effectively. I have previously used a hand scoop method (primarily when dealing with large or obese mice to avoid spinal injuries) and am happy and comnfortable with the control it gave me in handling the animals.	2018-11-21 00:19:12 UTC	2018-11-21 00:34:25 UTC
410198-410189-41330288	Internal mailing list		Animal care technician		University		Every working day	More than ten years	UK	Yes	Yes	Tail,Tunnel,Cup		Guidelines at place of work,Benefits to animal welfare		Not applicable			5 – very convinced	both the studies and my own experience show that the animals are less stressed and therefore increasing animal welfare	5 – very convinced	the studies show that this alternative method of handling allows mice to display their natural behaviours under experimental conditions		2018-11-21 11:29:00 UTC	2018-11-21 11:35:46 UTC
410198-410189-41330325	NC3Rs		Researcher – principal investigator		University		Every working day	More than ten years	United Kingdom	Yes	Yes	Tail,Tunnel,Cup		Benefits to animal welfare		Other	working within containment cabinets , use multiple of moving between different parts of experimental procedure. i.e tail to pick up anesthetized animal from small chamber, no room for hands to cup.	working within containment cabinets , use multiple of moving between different parts of experimental procedure. i.e tail to pick up anesthetized animal from small chamber, no room for hands to cup.	3 – no opinion	i think if it takes longer to pick up the mouse using the tunnel method they will undergo more stress.	3 – no opinion	behavioral studies will have a different out come, stress response can effect other studies but if you are having to scruff for dosing i don't feel there will be an accumulative affect from tail pick up, the important thing is not to dangle but to support the mouse.		2018-11-21 11:29:33 UTC	2018-11-21 11:38:39 UTC
410198-410189-41332640	Internal mailing list		Researcher – principal investigator		University		Every working day	More than ten years	UK	Yes	Yes	Tail,Tunnel		Guidelines at place of work,Benefits to animal welfare		Not applicable			2 – not very convinced	Too much weight is given to an individual researcher's views. irrespective of whether or not this is scientifically based it is not sufficient to 'overule' a tried adn tested method, tased on a single researcher. As stated, this only has a demonstrated impact upon behavioural work. If, for example, it was demonstrated to have an impact upon anaesthetic knockdown etc and impact upon my own experim…	1 – not convinced	the definition of 'better' is driven by the impact upon subsequent behavioural studies, which is only one aspect of scientific research	demontration that recovery after surgery, impact upon drug delivery, demonstrated cardiovascular implications. in reality I pick up mice to restrain them to inject a pscyhoactive anaesthetic cocktail. The initial handling of the mice will be hidden by the subsequent procedure	2018-11-21 12:00:41 UTC	2018-11-21 12:08:46 UTC
410198-410189-41333114	Internal mailing list		Researcher – post-doc		University		Less than 1 month	More than two years	England	Yes	Yes	Tunnel		Guidelines at place of work,Benefits to animal welfare,Benefits to experimental outcomes		Not applicable			4 – mildly convinced	It is clear to me that cupping and tunnelling are less aggressive ways of handling when compared to the predatory handling using the tail.	4 – mildly convinced	Quite convinced.	I'm happy to do it. Whatever technique is better for the mice to give better results.	2018-11-21 12:06:29 UTC	2018-11-21 12:16:01 UTC
410198-410189-41330250	Internal mailing list		Researcher – principal investigator		University		Less than 3 months	More than ten years	UK	Yes	No	Tail,Tunnel,Cup		Guidelines at place of work		I am concerned it will be slower,Not sure it's better than current method		I am not convinced of the quality of the evidence of the papers that have now forced this into practice. This does not mean I have no concern for animal welfare! I feel that there needs to be more common sense towards handling. Early on, whilst habituating, the animals are stressed and chasing them around wtih a tunnel then poking them out is time consuming and equally stressful to using tail han…	2 – not very convinced	If the welfare measures are exploratory behaviour (interactions) and habituation responses, the actual numbers displayed in the figures do not correspond to other papers. The tail handled mice in these studies appeared extremely stressed. I do not find that well handled mice (even by the tail for the inital pick up) exhibit such extreme responses.	1 – not convinced	I am always suspicious of studies with such extreme effect sizes, even more so for those without proper blinding. Original paper: 'blinded with respect to test on second batch of mice' 2013PlosOne paper: 'It was not possible to blind handling treatments as this required the use of physically different procedures. However, the differences found previously in response to tail and home cage tunnel h…	A blinded study that is reproduced in more than 1 laboratory. We are forced to use tunnel handling or cupping exclusively. We do not cup as this result in the occasional bite. We therefore use tunnels and this has slightly increased the time required to perform the experiments (mostly coaxing mice out of tunnels). I will be more amenable to being force to adapt to this if the evidence was stronge…	2018-11-21 11:28:27 UTC	2018-11-21 12:55:19 UTC
410198-410189-41335872	Internal mailing list		Veterinary surgeon		University		Less than 6 months	More than ten years	United Kingdom	Yes	Yes	Tunnel,Cup		Benefits to animal welfare,Benefits to experimental outcomes		Not applicable			5 – very convinced	yes more normal behaviours exhibited after tunnel handling	5 – very convinced	Normal behaviours will ensure more robust outcomes from the science/model being studied.		2018-11-21 12:54:15 UTC	2018-11-21 13:04:11 UTC
410198-410189-41342878	Colleague		Researcher – student		University		Less than 1 month	Less than two years	United Kingdom	Yes	Yes	Tunnel		Guidelines at place of work,Benefits to animal welfare,Benefits to experimental outcomes		Not applicable			5 – very convinced	Animal stress will clearly have an impact on welfare. Tunnel handling seems to prevent the mice becoming too stressed.	5 – very convinced	Animal stress will obviously impact experimental outcomes so a less stressed animal is better		2018-11-21 14:57:53 UTC	2018-11-21 15:00:47 UTC
410198-410189-41343930	Internal mailing list		Animal care manager		University		Every working day	More than ten years	UK	Yes	Yes	Tunnel,Cup		Benefits to animal welfare		Handling method is unimportant when mice also undergo additional invasive procedures		Animals are not just being handled for husbandry reasons, but are e.g. dosed, tumours are measured etc. as well as health observations being mad at the same time so restraint is required.	4 – mildly convinced	Does seem to make for calmer animals-but so does cupping. Not all strains take to the tunnels as easily as others.	2 – not very convinced	If animals are not used to being restrained for procedures will this affect the science or welfare when this has to be done?	Evidence that there is no conflict between picking up by tunnel and then having to restrain for procedures, rather than in one smooth-and quicker- process	2018-11-21 15:13:53 UTC	2018-11-21 15:21:32 UTC
410198-410189-41346010	Colleague		Researcher – post-doc		University		Less than 6 months	More than ten years	United Kingdom	Yes	Yes	Tunnel		Guidelines at place of work,Benefits to animal welfare		Not applicable			5 – very convinced	Mice appeared less stressed during health monitorbig checks	2 – not very convinced	We have been using tunnel handling for over 6 months and have seen no evidence to suggest it has had an effect on experimental outcomes in our disease models		2018-11-21 15:48:11 UTC	2018-11-21 15:53:18 UTC
410198-410189-41354040	Professional organisation		Other	Researcher - technician	University		Less than 1 month	More than five years	USA	Yes	Yes	Tail				I am concerned it will be slower,Experimental continuity			4 – mildly convinced	In a large facility it seems impractical	4 – mildly convinced	Less stress tends to lead to better science so this makes sense	I'm not sure? We tried it and it was difficult for such a large facility but it is great for sensitive strains or difficult mice	2018-11-21 18:35:27 UTC	2018-11-21 18:39:50 UTC
410198-410189-41369304	Professional organisation		Researcher – principal investigator		University		Less than 1 month	More than ten years	Sweden	Yes	Yes	Other	two hands around mouse (scoop)			Other	we went from tail to scooping with both hands		5 – very convinced	that's what the science shows	5 – very convinced	unless you want to have stressed animals, yes	If mice are very active or agressive or not used to scooping, I would imagine that tunnel would be a better option. I would also consider tunnel handling more hygenic methos than scooping.	2018-11-22 10:00:01 UTC	2018-11-22 10:11:21 UTC
410198-410189-41392053	Colleague		Researcher – principal investigator		University		Less than 1 month	More than ten years	UK	Yes	Yes	Tunnel,Cup		Benefits to animal welfare,Benefits to experimental outcomes		Not applicable			5 – very convinced	Excellent quality and thorough research.	5 – very convinced	Clear influences on the stress response, which is likely to impact on behavioural and physiological processes.		2018-11-22 17:00:32 UTC	2018-11-22 17:07:28 UTC
410198-410189-41406250	NC3Rs		Animal care manager		University		More than 6 months	More than ten years	United Kingdom	Yes	Yes	Tail,Tunnel,Cup		Guidelines at place of work,Benefits to animal welfare,Benefits to experimental outcomes		Other	We generally use cupping over tunnel handling	We find cupping is quicker and makes the mice more confident in being handled	5 – very convinced	We have seen a marked difference in mouse behaviour between mice regularly handled by technicians that cup compared to tail lifting.	5 – very convinced	We are only a breeding unit so do not see the mice in experiment, but supplying a less stressed mouse has to be a good thing	We use the home tunnel if the mouse is already in it.Our technicians are confident cupping,so I do not see us changing to just tunnel lifting.All new technicians are taught to cupping and tunnel handling and can chose which method suits them best.	2018-11-23 09:29:00 UTC	2018-11-23 09:45:14 UTC
410198-410189-41418043	NC3Rs		Other	core facility head	Publicly Funded Research Institute		More than 6 months	More than ten years	Austria	Yes	Yes	Tail,Other	take the whole body with my hand			Experimental continuity,Tunnel handling has not been validated for my experimental paradigm,Not sure it's better than current method		I have heard that there is still a debate about which handling method is the best. I think that picking mice by the tail, but then immediately resting them e.g. on ones arm is not inferiour to tunnel handling. The tunnel itself could also be an object that could cause stress to the mice..	3 – no opinion	I remember seeing somewhere data for the opposite statement.	3 – no opinion	Data quality also depends on reproducibility. It may be more or less difficult so get the mice into the tunnel.	I would need to see more data of directly comparing the 2 techniques, and I would need to get a completely new project, where I don't need to compare the results to previously collected data.	2018-11-23 13:19:23 UTC	2018-11-23 13:32:43 UTC
410198-410189-41418882	NC3Rs		Researcher – post-doc		Publicly Funded Research Institute		More than 6 months	More than two years	switzerland	Yes	Yes	Tail,Tunnel,Cup		Benefits to animal welfare		Not sure it's better than current method		I youse the tail only to prevent mouse from jumping away (mouse on hand, fingers on tail very close to body, never lifting by tail) otherwise cup or tunnel handling	4 – mildly convinced	I like "mouse on hand"7cup handling better, answer dépends on what the alternative method is - if its lifting by tail, than i am totally convinced that tunnel handling is better welfare, if compared to cup handling : mildly convinced	3 – no opinion	?		2018-11-23 13:38:13 UTC	2018-11-23 13:46:42 UTC
410198-410189-41455190	Other	RSPCA web-page	Veterinary surgeon		Publicly Funded Research Institute		Every working day	Less than two years	Latvia	No	Not sure	Tail				I had not previously heard of tunnel handling,Not sure it's better than current method		First - I have not heard about this method. Second - gentle handling by the tail should not be harmful for the mice.	4 – mildly convinced	I am not sure that picking up by the tail is so stressful. But I also agree that tunnel method causes less stress than tail method.	2 – not very convinced	I am not sure it can alter behavior of the mice significantly.	I am considering to try this method at my institute. It is not difficult and do not need any practicing.	2018-11-25 19:41:16 UTC	2018-11-25 20:00:33 UTC
410198-410189-41458446	Other	Norecopa mail list	Researcher – principal investigator		University		More than 6 months	Less than two years	Thailand	Yes	Yes	Tail,Cup				Not sure			5 – very convinced	N/A	3 – no opinion	N/A	tunnel available at hand	2018-11-26 02:05:54 UTC	2018-11-26 02:13:37 UTC
410198-410189-41463973	Internal mailing list		Animal care technician		University		Every working day	More than ten years	England	Yes	Yes	Tail,Tunnel		Guidelines at place of work		I use the handling methods that have always been used,Other	At the minute some of our mice are tunnel handled, the rest will follow later. At the minute some are tail handled	Following work routines as they are at present	5 – very convinced	Lots of research to show this	5 – very convinced	Lots of research to show this	When its a work practice for all mice in my unit.Going to happen in the near future	2018-11-26 09:44:29 UTC	2018-11-26 10:00:17 UTC
410198-410189-41480883	Colleague		Animal care manager		Publicly Funded Research Institute		Every working day	More than ten years	UK	Yes	Yes	Tail,Tunnel,Cup		Guidelines at place of work,Benefits to animal welfare,Benefits to experimental outcomes		Other	Sometimes the mouse will not co operate with capture using the tunnel or by cupping and I have to resort to tail handling		5 – very convinced	The behavior experiment clearly shows a difference in animal behavior after the different handling technique	4 – mildly convinced	Clearly effects behavioral experiments, but how much the stress caused by tail handling impacts on tumor studies, immunological or circadian rhythm experiments for example, would need to be looked into.		2018-11-26 14:13:05 UTC	2018-11-26 14:24:01 UTC
410198-410189-41484420	Colleague		Animal care technician		Publicly Funded Research Institute		Every working day	More than two years	United Kindom	Yes	Yes	Tail,Tunnel,Cup		Guidelines at place of work,Benefits to animal welfare		Other	Tail is better for Balb/C as they become stressed with the tube. support their bodies on the life raft so they are not dangling	Balb/C mice hate this they have eyes bulging and heavy breathing. They are more aggressive if tubed.	3 – no opinion	Good most of the time but some strains welfare makes them worse. Like Balb/C This method needs to be strain by strain based.	3 – no opinion	I don't no experiments so cant say		2018-11-26 15:11:00 UTC	2018-11-26 15:32:19 UTC
410198-410189-41486401	NC3Rs		Other	Director of Standards	Other	non governmental oersight body	Less than 1 month	More than two years	Canada	Yes	Yes	Tail				Not applicable,Other	it was over 30 years ago that I actually worked with mice		5 – very convinced	have been following the literature and I'm concerned about the potential impact on the reliability of research data, particularly given the fact that huge numbers of mice are used as animal models of human disease now there is the possibility to genetically modify them easily	5 – very convinced	from the videos and research papers I have read, there appears to be a big difference in behavior.	I have tried to encourage in our recent guidelines. there has been push back from the community who feel that it is labour intensive. Finding a means of addressing the time factor for animal care staff, and convincing researchers that handling methods are having an impact on research data are the two key factors in my mind	2018-11-26 15:44:14 UTC	2018-11-26 15:54:32 UTC
410198-410189-41493093	NC3Rs		Other	Enrichment and behavior specialist	University		Less than 6 months	More than two years	United States	Yes	Yes	Tail,Tunnel		Benefits to animal welfare,Benefits to experimental outcomes		Other	Tunnels aren't readily available to use in rodent housing rooms.	Tunnels aren't readily available to use in our rodent housing rooms.	5 – very convinced	Knowing what we do about mouse natural history, it's completely unsurprising that being tail handled is aversive. The only surprising bit is that it took us so long to think to test it!	4 – mildly convinced	I'd like to see more work on specifically which kinds of studies see changes in outcomes and which ones don't, but as with any other chronic stressor, reducing the number of times mice experience tail handling will almost inevitably produce more robust findings.	1) I would need to get my upper management on board; so far they are skeptical/unimpressed 2) I would need to conduct training for our facility managers and shift supervisors, and get them on board as well 3) I would need to convince PIs (especially those doing behavior work) that tunnel handling is preferable 4) I would need to convince staff who have been handling mice for 10+ years to change w…	2018-11-26 19:10:48 UTC	2018-11-26 19:19:18 UTC
410198-410189-41493159	Other	Laboratory Animal Refinement and Enrichment Forum	Researcher – principal investigator		University		Less than 1 month	More than ten years	United States	Yes	Yes	Tail				Other	I don't believe its used often and I try to mimic what is done in research facilities		5 – very convinced	I've been a big fan and believer of this method for some time. Dr. Hurst has shown a good deal of evidence that its beneficial for the animals and the research	5 – very convinced	The data supports this idea	An idea if its commonly used would make it a necessity for my research to use it, since we are emulating what is done in a common vivarium.	2018-11-26 19:13:49 UTC	2018-11-26 19:30:38 UTC
410198-410189-41493379	Internal mailing list		Other	Quality Assurance Analyst - Research oversight	University		Less than 1 month	More than ten years	Canada	Yes	Yes	Tail,Tunnel		Other	if they are in it I use it	I am concerned it will be slower,Financial considerations; purchase of tunnels		We almost exclusively use huts here now not tunnels with the mice	5 – very convinced	This makes sense and the maze experiment shows very clearly the preference of the mouse	5 – very convinced	Stress is a major factor in research outcomes so ectra stress during handling would be negative	Money to switch from huts to tunnels	2018-11-26 19:22:31 UTC	2018-11-26 19:32:26 UTC
410198-410189-41493932	Colleague		Veterinary surgeon		University		Every working day	More than ten years	United States	Yes	Yes	Tail,Tunnel		Benefits to animal welfare,Benefits to experimental outcomes		I use the handling methods that have always been used,Experimental continuity,Other	Perceived biosecurity issues (disease transmission between cages and/or animals interacting closely with disinfectants)		5 – very convinced	*I'm* very convinced. But in academia, it's winning hearts and minds one PI at a time.	5 – very convinced	I think the body of work from the Hurst lab is compelling.	I'd cheerfully implement it--and have already with all of my wild-caught NA mice. I'm making inroads into other groups as well--but it takes time to convince scientists to change, even with data on your side.	2018-11-26 19:50:27 UTC	2018-11-26 19:55:42 UTC
410198-410189-41494245	NC3Rs		Other	Training Coordinator	University		More than 6 months	More than five years	United States	Yes	Yes	Tail,Tunnel		Benefits to animal welfare		I am concerned it will be slower,Financial considerations; purchase of tunnels,Not sure it's better than current method,Other	I feel like it increases the contact time with the mice and the time to move them which increases stress. I feel that quick short movements using the tail are less stressful for the animals because human contact time is less.......	Also I worry about contamination between cages (how many tunnels to use?? per rack, per PI, per study group, per cage, etc.)	4 – mildly convinced	I do think it is less stressful for the animal. I do not trust that all people involved with animal care will use the tunnel.	4 – mildly convinced	I am afraid the tunnel will be a fomite	the animals would need to go to the tunnel reliably and not be stressed. I have had several mice bite the tunnel to avoid going in especially male c57/black 6	2018-11-26 20:03:44 UTC	2018-11-26 20:19:26 UTC
410198-410189-41495280	Internal mailing list		Veterinary surgeon		University		Every working day	More than ten years	Canada	Yes	No	Tail,Tunnel		Benefits to animal welfare		I am concerned it will be slower,Other	Not all cages have a tunnel in our facility and there are biosafety concerns with sharing a tunnel between cages of mice or lack of resources to have enough tunnels for each cage		4 – mildly convinced	I haven't read the papers in detail, but the fundamental ideas make sense	4 – mildly convinced	I haven't read the papers in detail, but the fundamental ideas make sense	Access to resources for enough tunnels and time and personnel to train researchers to perform this style of handling along with buy in from the research community and staff that this is the best method and will positively affect research outcomes.	2018-11-26 20:51:22 UTC	2018-11-26 21:01:09 UTC
410198-410189-41495366	Other	LAREF forum	Animal care technician		University		Every working day	More than two years	United States	Yes	No	Tail,Tunnel		Guidelines at place of work,Benefits to animal welfare		Not applicable			5 – very convinced	Any type of handling that reduces anxiety or stressors in the experimental model are a good thing.	5 – very convinced	Again, any practice that removes unnecessary stressors is likely a benefit research outcomes.	The only potential drawback I can see to this practice is strictly from a time management standpoint. Tunnel handling is likely a bit more time consuming than tail handling. In some institutions, this difference in time may prove undesirable, though I think it should be considered heavily in all cases.	2018-11-26 20:55:47 UTC	2018-11-26 21:03:31 UTC
410198-410189-41496583	Colleague		Researcher – student		University		Less than 3 months	Less than two years	United States	No	No	Tail				I had not previously heard of tunnel handling,I use the handling methods that have always been used,No one has suggested to do it differently		I am currently being trained and my PI just sent this reference of using tunnels	4 – mildly convinced	it makes sense because being picked up the tail could be jarring but could putting them through a tunnel reenforce some kind of learning?	4 – mildly convinced	I'm wondering about the implications on learning		2018-11-26 21:57:13 UTC	2018-11-26 22:02:02 UTC
410198-410189-41496860	Colleague		Researcher – post-doc		University		Every working day	More than two years	United States	No	No	Tail				I had not previously heard of tunnel handling,No one has suggested to do it differently,Not sure it's better than current method		I've never heard of it, but would be willing to try it out if our lab purchased tunnels.	5 – very convinced	Yes, that data look good- would want to try it out myself to see the results firsthand in the strains that we use. I'm concerned that some mice in our experiments simply aren't handled frequently enough for there to be a benefit.	5 – very convinced	Yes, makes a lot of sense that you get more natural and better behavior from mice that are less anxious.	We would need tunnels.	2018-11-26 22:13:09 UTC	2018-11-26 22:24:29 UTC
410198-410189-41496846	Professional organisation		Animal care manager		University		Every working day	More than ten years	Canada	Yes	Not sure	Tail				Other	We have noticed, anecdotally, that unhandled mice become more aggressive to handlers and resistant to restraint		2 – not very convinced	I would have to see all of the data and a lot of reproducibility	3 – no opinion	I can see where it could affect behavioural studies, as pretty much everything affects behavioural studies	This would have to come from the top, down. For example, the CCAC. There is increased risk of mice escaping, it slows the cage changing process, and can make animals more difficult to handle in the future and could, possibly, cause any handling/restraint to become more stressful.	2018-11-26 22:12:26 UTC	2018-11-26 22:27:24 UTC
410198-410189-41495973	Colleague		Researcher – principal investigator		University		Less than 1 month	More than ten years	USA	Yes	Yes	Tunnel		Benefits to animal welfare,Benefits to experimental outcomes		Not applicable			5 – very convinced	I'm very familiar with this work.	5 – very convinced	I'm very familiar with this work.		2018-11-26 21:25:22 UTC	2018-11-26 22:29:22 UTC
410198-410189-41497498	Internal mailing list		Researcher – principal investigator		University		Less than 1 month	More than five years	UK	Yes	Yes	Tunnel,Cup		Guidelines at place of work,Benefits to animal welfare		Not applicable			4 – mildly convinced	Need more studies	2 – not very convinced	Need more studies		2018-11-26 22:58:53 UTC	2018-11-26 23:01:52 UTC
410198-410189-41498548	Other	CCAC	Other	Sales, rodent caging, but was manager of a mouse facility for 28 years	Other	current no, past university and private	Less than 1 month	More than ten years	Canada	Yes	Yes	Tail,Tunnel,Cup,Other	We used the housing, or scooping with bedding underneath since the late 80s	Other	We said plastic or paper housing or scooping with bedding, internal SOP since at least the 90s. I am no longer there, but now I know they are very focused on just using tunnels, and I'd have liked to have seen compelling evidence that an igloo or shepard shack didn't work as well, since many objects were thrown away at the cost of the environment.	Other	As I mentioned, I think the objective is to not dangle the mice and to have them scooped. Is the tunnel the only method to perform that procedure in?		2 – not very convinced	As I mentioned, why the focus on the tunnel only? People own many types of plastic housing and it seems a shame to have some places throw it away.	1 – not convinced	As I mentioned, why the focus on the tunnel only? People own many types of plastic housing and it seems a shame to have some places throw it away.	As I mentioned, why the focus on the tunnel only? People own many types of plastic housing and it seems a shame to have some places throw it away.	2018-11-27 01:18:19 UTC	2018-11-27 01:23:28 UTC
410198-410189-41499061	Professional organisation		Veterinary surgeon		Other	Federal Government Research	Every working day	More than ten years	USA	Yes	Yes	Tail,Tunnel,Other	Enrichment in the cage, such as a hut. Cupped hands also. Scruff on occasion	Benefits to animal welfare,Benefits to experimental outcomes		I use the handling methods that have always been used,Time required for retraining		We have purchased clear tunnels for picking up mice, and we have shown our animal care staff the NC3Rs videos. Some of the staff have adapted to the new methods. Others says it slows them down too much. So, currently our facility has some of each kind of mouse handling at cage change. As a veterinarian, I am generally handling animals for examination, where I need to pick up a specific animal fro…	4 – mildly convinced	In discussions with a researcher at our facility who conducts behavioral assays in mice, the researcher indicated that for her work, it does not make much difference how the mice are handled by animal care staff, as long as it is consistent. She never conducts behavioral assays on cage-change days. She picks up the mice for her tests by cupping them.	4 – mildly convinced	See comment above.	Animal care staff members need more encouragement to be convinced that this method can be adopted without slowing their efficiency. Maybe some more testimonials from animal care staff about how long it took to become adept would be helpful.	2018-11-27 03:02:18 UTC	2018-11-27 03:16:13 UTC
410198-410189-41500439	NC3Rs		Other	animal welfare officer	University		Less than 1 month	More than ten years	Netherlands	Yes	Yes	Tail,Tunnel		Benefits to animal welfare,Benefits to experimental outcomes		Not applicable		I hardly ever handle mice myself, but am currently working on implementation of the method in our facility	5 – very convinced	You notice when handling that the mice are indeed less stressed	5 – very convinced	'Happy animals make good science', says it all I think	To convince management to implement this routinely. We are currently conducting a study, followed by workshops throughout the facility. We still need to make a financial calculation with regard to purchase of tunnels and extra time needed for cage cleaning. The main bottleneck will probably be convincing and training all the different researchers. For this, we intent to start with trying to convi…	2018-11-27 07:52:20 UTC	2018-11-27 08:00:44 UTC
410198-410189-41500686	Colleague		Other	Lab' Veterinary	Other	Laboratory	Less than 1 month	More than ten years	Spain	No	No	Tail				I had not previously heard of tunnel handling,No one has suggested to do it differently,Not sure it's better than current method			5 – very convinced	it seems better	4 – mildly convinced	it seems so	improving the budget	2018-11-27 08:10:58 UTC	2018-11-27 08:26:58 UTC
410198-410189-41500770	Internal mailing list		Researcher – principal investigator		University		Less than 1 month	More than five years	France	Yes	Yes	Tunnel		Benefits to animal welfare,Benefits to experimental outcomes,Other	We are working with mice (different species including Mus musculus) of wild origin. This method is more efficient and less invasive.	Not applicable			5 – very convinced	we already use this (or a similar) method.	5 – very convinced	see above		2018-11-27 08:17:25 UTC	2018-11-27 08:29:48 UTC
410198-410189-41501455	Internal mailing list		Animal care technician		Publicly Funded Research Institute		Every working day	More than ten years	United Kingdom	Yes	Yes	Tail,Tunnel,Cup		Benefits to animal welfare		Not applicable			4 – mildly convinced	Handling by the tail was the norm for such a long period of time. It has taken a while to adjust to the new methods/ ways of handling mice. But over time has become 2nd nature the more it is done.	4 – mildly convinced	In some cases yes.		2018-11-27 08:50:57 UTC	2018-11-27 09:01:27 UTC
410198-410189-41502151	Colleague		Veterinary surgeon		Publicly Funded Research Institute		Every working day	More than ten years	UK	Yes	Yes	Tail,Tunnel		Benefits to animal welfare,Benefits to experimental outcomes		Other	I pick the animals from the box with the tunnel, but if I need to examine the teeth, for example, I will then restrain the mouse by the tail to scruff it, to be able to examine the teeth.	pick the animals from the box with the tunnel, but if I need to examine the teeth, for example, I will then restrain the mouse by the tail to scruff it, to be able to examine the teeth.	5 – very convinced	Good studies	5 – very convinced	see above		2018-11-27 09:04:39 UTC	2018-11-27 09:09:14 UTC
410198-410189-41501419	Internal mailing list		Researcher – student		University		Every working day	Less than two years	France	Yes	Yes	Other	neck skin			No one has suggested to do it differently,Experimental continuity,Not sure it's better than current method		No study about comparison between tunnel handling, tail handling and neck skin handling (that is the handling method use for pups in our laboratory), at level of behaviour and / or stress hormones.	5 – very convinced	I am very convinced for don't use tail method, but with young mice or stressed mice, it is really dificult to apply other method. More if mice where in enrichment environment.	5 – very convinced	Just for improvment of exploration it is a better alternative.	An evidence for dont use neck skin method (for me, easier wih difficult mice than tunnel method).	2018-11-27 08:50:06 UTC	2018-11-27 09:12:19 UTC
410198-410189-41503440	Other	Animal Behaviour network	Animal care manager		University		Every working day	More than two years	Switzerland	Yes	Yes	Tunnel,Cup		Benefits to animal welfare,Benefits to experimental outcomes		Not applicable			4 – mildly convinced	Having witnessed the behavioural outcomes stemming from both methods, cup or tunnel transportation leads to reduced stress responses in the future.	5 – very convinced	Why trust the results of an experiment where you cause an animal a high degree of stress beyond your experimental parameters.		2018-11-27 09:27:55 UTC	2018-11-27 09:35:23 UTC
410198-410189-41503694	Colleague		Researcher – principal investigator		University		More than 6 months	More than ten years	FRANCE	Not sure	No	Tail,Other	grap short by the tail and quickly lay on the internal part of the hand			I had not previously heard of tunnel handling,I use the handling methods that have always been used,I am concerned it will be slower,Not sure it's better than current method			3 – no opinion	have yet not read the scientific papers with statistical analysis rather than just a sample video	3 – no opinion	still have not read the publications		2018-11-27 09:33:09 UTC	2018-11-27 09:42:42 UTC
410198-410189-41503941	Colleague		Animal care manager		University		Less than 1 month	More than ten years	UK	Yes	Yes	Tunnel,Cup		Benefits to animal welfare,Benefits to experimental outcomes		Not applicable		Use cupping and tunnels depending on the situation and animals concerned.	4 – mildly convinced	Not sure whether tunnels or cupping is the best	4 – mildly convinced	Need further evidence.		2018-11-27 09:39:02 UTC	2018-11-27 09:44:44 UTC
410198-410189-41506947	Internal mailing list		Animal care technician		University		Every working day	More than two years	Germany	Not sure	Yes	Tail,Cup				I had not previously heard of tunnel handling,No one has suggested to do it differently,Tunnel handling has not been validated for my experimental paradigm			4 – mildly convinced	I think that it is good for some mice but cup handling is also a good alternitive for good mouse welfare. Mice are less afraid of humans by cup handling and the tunnel can be negative for mice too because they know the tunnel and see that going into this tunnel causes bad issues. (new cage or experiment) so the mouse may be afraid of going into this tunnel.	2 – not very convinced	Because it is not standardized. Cage cleaning needs lot of more time and some labors have around 25000 mice. you can not handle that	It needs to be standardized. I`d like to do it in my institue instead of tail handling but we dont have that much mice to handle. In other institutes (with more mice) there must be more caretaker.	2018-11-27 10:38:43 UTC	2018-11-27 10:50:55 UTC
410198-410189-41506964	Colleague		Animal care technician		University		Every working day	More than two years	Germany	Yes	Not sure	Tail				I am concerned it will be slower		We have to work farster	5 – very convinced	We work with live animals you should always keep an eye on the welfare of the animals	4 – mildly convinced	I think that will turn out someday	The animal care taker must be responsible for the reception of the animals and only trained people are allowed to do this	2018-11-27 10:38:59 UTC	2018-11-27 10:51:30 UTC
410198-410189-41507568	Colleague		Researcher – student		University		More than 6 months	More than two years	Australia	Yes	Yes	Tunnel		Guidelines at place of work,Benefits to animal welfare,Benefits to experimental outcomes		Not applicable			5 – very convinced	Compared to cup or tail methid, tunel is much better.	5 – very convinced	Tunel handling will cause less stress.		2018-11-27 10:51:24 UTC	2018-11-27 10:57:56 UTC
410198-410189-41511388	Professional organisation		Researcher – principal investigator		University		Less than 1 month	More than five years	United Kingdom	Yes	Yes	Tunnel,Other	Tail but only as a stress inducing experimental treatment	Benefits to animal welfare,Benefits to experimental outcomes		Not applicable			5 – very convinced	Video is clear and I know the actual papers	5 – very convinced	Same as above		2018-11-27 11:51:50 UTC	2018-11-27 11:59:34 UTC
410198-410189-41512112	Professional organisation		Researcher – principal investigator		Publicly Funded Research Institute		More than 6 months	More than two years	Czech Republic	Yes	Yes	Tail				I had not previously heard of tunnel handling,I use the handling methods that have always been used,No one has suggested to do it differently			4 – mildly convinced	I would need more information.	4 – mildly convinced	I would need more information.	Tunnel :-).	2018-11-27 12:04:33 UTC	2018-11-27 12:17:05 UTC
410198-410189-41512633	Colleague		Researcher – student		University		More than 6 months	More than two years	Germany	Yes	Yes	Tail,Cup				Experimental continuity		I started my Experiments using the Cup handling method. I came across the tunnel method later on and had to continue my Experiments as I had started them.	4 – mildly convinced	I am indeed convinced that this method improves welfare, however, I think the way you handle mice by the tail can vary a lot, from very mild to very aversive	4 – mildly convinced	I would like to see some more studies showing that tunnel handling leads to reproducible and robust results	I would actually consider it for any study in the future, unless it is not easily possible due to experimental procedures that would interfere with it	2018-11-27 12:12:33 UTC	2018-11-27 12:25:34 UTC
410198-410189-41514552	Other	LAREF	Animal care technician		University		Every working day	More than ten years	Canada	Yes	Yes	Tail,Other	Bodily			Other	I as an animal care tech cannot make those decision within our facility.	It is the standard at our facility. Management is not always open for change.	5 – very convinced	It just seems logical and when watching the video those particular mice did seem less stressed.	5 – very convinced	If the studies show it does, than it does. I also strongly believe personally it does.	My management would have to ok it. I already handle mice bodily (scooping them into my hand), many allow it and that is the way I prefer. I would like to tunnel those that don't like the other method, it is a safe option.	2018-11-27 12:46:52 UTC	2018-11-27 12:59:19 UTC
410198-410189-41500510	Internal mailing list		Animal care technician		Publicly Funded Research Institute		Every working day	Less than two years	france	Yes	Not sure	Tail				I am concerned it will be slower,Not sure it's better than current method		it is quicker to hand them by the tail when you transfer the mouse from a cage to another, also they may jump from the tunnel and escape. the time required to stay in the animal facility if you use this method would be longer because you have to wait until the mouse goes into the tunnel. It is also a better way to hand them by the tail when you need to catch them for tag.	5 – very convinced	we can see that mice are fearless when they are hold with hands or a tunnel	4 – mildly convinced	I am convinced for behavioral outcomes but not really for other studies	people who change the cage should also use this method and not only the technician	2018-11-27 07:56:08 UTC	2018-11-27 13:17:52 UTC
410198-410189-41515134	Professional organisation		Other	Enrichment Specialist	University		Less than 3 months	More than five years	United States	Yes	No	Tail,Other	Forceps during cage change.			Time required for retraining,Not sure it's better than current method,Other	Staff resistance to change, Management resistance to change	Forceps are used for cleanliness. In between cages they are stuck into a disinfecting agent. Base of tail is easy to train, and already familiar. Degloving from incorrect technique is rare.	4 – mildly convinced	We have 60K cages to change weekly. Selling anything that could potentially even take seconds longer is very difficult. I feel strongly that these handling methods are far less stressful for the animal and the handler. However I think Husbandry management will say we have to do the forcep or tail method because its fastest and safest for the handler. I will continue to push for it and suggest a t…	4 – mildly convinced	I don't have time to read the study that was given. I imagine Id be more convinced if I was able to sit and read it.	Buy in from husbandry management.	2018-11-27 12:59:05 UTC	2018-11-27 13:25:29 UTC
410198-410189-41518062	Colleague		Animal care technician		Publicly Funded Research Institute		Less than 3 months	Less than two years	UK	Yes	Yes	Tunnel		Guidelines at place of work,Benefits to animal welfare		Not applicable			5 – very convinced	Calmer	5 – very convinced	Less confounders for experimental results (mice are calmer)		2018-11-27 13:47:35 UTC	2018-11-27 13:54:46 UTC
410198-410189-41518612	Colleague		Animal care technician		Publicly Funded Research Institute		Every working day	More than ten years	UK	Yes	Yes	Tail,Tunnel,Cup		Guidelines at place of work,Benefits to animal welfare,Benefits to experimental outcomes		Not applicable		Already use tunnel handling and am aware of it.	5 – very convinced	Tube handling is a much more gentler way of handling mice.	4 – mildly convinced	Have not had direct experience of animals that have been used for experiment that have been tube handled regularly so cannot be fully convinced if how it has benefited them.		2018-11-27 13:57:15 UTC	2018-11-27 14:03:41 UTC
410198-410189-41522546	Internal mailing list		Researcher – post-doc		University		Every working day	More than five years	Canada	No	No	Tail				I had not previously heard of tunnel handling,No one has suggested to do it differently			5 – very convinced	It makes sense based on mouse behaviour	4 – mildly convinced	I need to read those studies first in order to be 100% convinced	I'm convinced this is a better method when applicable.	2018-11-27 14:51:29 UTC	2018-11-27 15:06:48 UTC
410198-410189-41518524	Colleague		Animal care technician		University		More than 6 months	More than two years	FRANCE	No	Yes	Tail				I had not previously heard of tunnel handling,I use the handling methods that have always been used,No one has suggested to do it differently,I am concerned it will be slower,Experimental continuity,Tunnel handling has not been validated for my experimental paradigm			5 – very convinced	the videos convinced me	5 – very convinced	-	the name of the supplier and the price	2018-11-27 13:56:16 UTC	2018-11-27 15:06:49 UTC
410198-410189-41486596	Other	norecopa newsletter	Veterinary surgeon		University		More than 6 months	More than five years	United States	Yes	Yes	Tail,Tunnel		Benefits to animal welfare		Other	For exams and procedures, more solid restraint is required for animal and human safety. Tail handling often immediately precedes scruff restraint for mice.	Whenever scruff restraint is not needed for human and animal safety during exams or brief procedures, I use tunnels or other home cage furniture to move mice.	4 – mildly convinced	I am convinced that it is less stressful for the mice, but not yet practical for my institution, since not all animals have non-destructible cage furniture and biosecurity could be an issue. The hand-scoop alternative seems more practical.	4 – mildly convinced	Stress alters physiology, but so do many other things we do in a lab setting, so this is a step in the right direction but not a silver bullet.	In-cage furniture that would facilitate this tunnel handling without risk to biosecurity or disrupting the mice with strange pheromones. I'm not convinced that clear tunnels are the best housing enrichment option for mice.	2018-11-26 15:46:53 UTC	2018-11-27 15:34:06 UTC
410198-410189-41521458	Colleague		Researcher – student		University		Every working day	Less than two years	Canada	No	No	Tail				I had not previously heard of tunnel handling,I use the handling methods that have always been used,No one has suggested to do it differently			4 – mildly convinced	It seems that tunnel handling should be attempted and learned by those who are handling mice.	4 – mildly convinced	From the video, it seems that tunnel handling is a better method. Also, mice will habituate faster to their environment by this method.	I would need the proper equipment.	2018-11-27 14:32:56 UTC	2018-11-27 15:55:48 UTC
410198-410189-41525268	Internal mailing list		Researcher – student		University		Less than 6 months	Less than two years	Canada	No	No	Tail				I had not previously heard of tunnel handling			4 – mildly convinced	The behavior seen with tunnel handling seems drastically different compared to tail handling, but I would like to confirm for myself as well.	4 – mildly convinced	When relying on the exploratory behavior of mice, tunnel handling seems to be better than other handling methods.	I would like more information on how to use the tunnel, especially when scruffing.	2018-11-27 15:33:41 UTC	2018-11-27 16:19:49 UTC
410198-410189-41528232	Other	ASAB mailing list	Researcher – principal investigator		University		Less than 3 months	More than five years	USA	Yes	Yes	Tunnel		Benefits to experimental outcomes		Not applicable			4 – mildly convinced	Mice appear more calm when transported in the tunnel versus carried by different experimenters in their cage or in experimenter hands.	4 – mildly convinced	We house mice with a tunnel, and pick them up/transport them in this same tunnel. We find that mouse capture is quicker with the tunnel, and transport experience is more uniform across experimenters.		2018-11-27 16:20:59 UTC	2018-11-27 16:26:31 UTC
410198-410189-41529882	Internal mailing list		Researcher – student		University		Less than 6 months	Less than two years	Canada	Not sure	No	Tail,Other	Scruffing			Other	Mice have electrodes implanted and are tethered via laser for experiments, which requires their head movement to be restricted.		5 – very convinced	The evidence appears strong in favor of tunnel handling for animal welfare. On a personal notes, the benefits of the practice in minimizing stress/anxiety also make sense intuitively	4 – mildly convinced	While this would apply to many experiments, I can imagine situations in which it is not a feasible option.	Different experimental methods in which scruffing is not required.	2018-11-27 16:53:09 UTC	2018-11-27 16:59:17 UTC
410198-410189-41530290	Colleague		Researcher – student		University		More than 6 months	Less than two years	USA	No	No	Tail				I had not previously heard of tunnel handling,I use the handling methods that have always been used,No one has suggested to do it differently,I am concerned it will be slower,Financial considerations; purchase of tunnels,Time required for retraining,Access to retraining			4 – mildly convinced	Quantitative data would be more convincing.	4 – mildly convinced	Quantitative data would be more convincing.	If training was easy and if they were more easily accessible.	2018-11-27 17:02:53 UTC	2018-11-27 17:08:52 UTC
410198-410189-41532235	Colleague		Researcher – student		University		Less than 3 months	Less than two years	Canada	Yes	Not sure	Tail				Not sure			4 – mildly convinced	In line with personal experience	4 – mildly convinced	In line with personal experience		2018-11-27 17:57:26 UTC	2018-11-27 18:00:40 UTC
410198-410189-41536182	Colleague		Animal care manager		University		Every working day	More than ten years	USA	Yes	Yes	Tail,Tunnel		Benefits to animal welfare		I am concerned it will be slower,Financial considerations; purchase of tunnels,Tunnel handling has not been validated for my experimental paradigm,Other	tunnels I have used have open ends and fear animal may fall out during transfer and may be injured and fear of being bit if using only a gloved hand to cap the ends.	We are a small university with limited funds and employ students who work between classes, so have limited time to work. During research we must handle the animals. To do the work we require the animals must be removed from the tunnels anyway.	4 – mildly convinced	I often approach research with a bit of skeptic.	4 – mildly convinced	Same answer as above	Experiment on my own.	2018-11-27 20:18:27 UTC	2018-11-27 20:37:40 UTC
410198-410189-41538079	Colleague		Researcher – student		University		Every working day	More than five years	United States	No	No	Tail				I had not previously heard of tunnel handling,I use the handling methods that have always been used,No one has suggested to do it differently,I am concerned it will be slower			4 – mildly convinced	I'd have to look over the actual papers in detail to be very convinced, but if the sample clips in the video are good representative examples of the data, then I'm very convinced.	4 – mildly convinced	Same reasoning as previous answer.	I would need to try it out personally, then talk with our animal care staff about making it our default handling method.	2018-11-27 21:37:54 UTC	2018-11-27 21:48:51 UTC
410198-410189-41538436	NC3Rs		Researcher – principal investigator		University		Less than 3 months	More than ten years	United Kingdom	Yes	Yes	Tail,Tunnel,Cup		Other	Keeps flightier mice calm	Not sure it's better than current method		Some mouse strains equally happy on hand/cupped rather than use tunnel - can occasionally be difficult to get some mice out of the tunnel	4 – mildly convinced	Depends on mouse strains and prior handling - believe that cupping and tunnel are better than picking up by tail	4 – mildly convinced	Some evidence but would need to carry out studies in my field of infection biology	Not sure	2018-11-27 21:54:40 UTC	2018-11-27 22:00:43 UTC
410198-410189-41538794	Colleague		Animal care technician		University		Every working day	Less than two years	United States	Yes	No	Tail,Tunnel		Benefits to animal welfare		I use the handling methods that have always been used,No one has suggested to do it differently,I am concerned it will be slower,Handling method is unimportant when mice also undergo additional invasive procedures,Not sure it's better than current method			2 – not very convinced	I believe tunneling causes equal if not more stress on the mice as tail handling does. Chasing the mice around a small cage with a tunnel I believe, causes more stress than simply picking it up by the base of the tail.	2 – not very convinced	The mice are as stresses as other methods.		2018-11-27 22:10:54 UTC	2018-11-27 22:16:08 UTC
410198-410189-41540180	Professional organisation		Animal care manager		University		Every working day	More than ten years	Australia	Yes	No	Tail,Cup				I am concerned it will be slower,Financial considerations; purchase of tunnels,Not sure it's better than current method			4 – mildly convinced	I find that the mice i handle on a regular basis with hand cupping and using the tail to pick up are very comfortable	2 – not very convinced	with gentle handling and a dedicated technician/researcher the mice know i dont think it make a huge difference		2018-11-27 23:39:06 UTC	2018-11-27 23:47:06 UTC
410198-410189-41540215	Professional organisation		Veterinary surgeon		Publicly Funded Research Institute		Less than 1 month	More than ten years	Australia	Yes	Yes	Tail,Tunnel		Other	If mice are in a tunnel at the time they need transferring & I don't need to visualise the mice I transfer them in the tunnel.	Other	Generally I'm handling mice as part of assessing their health status so I need to see them out and moving. At times, as part of the health check I will need additional restraint to check teeth, look for vaginal septum etc.	While I think that handling mice in a tunnel reduces stress it will also obscure the mouse making it more difficult for staff to readily look for clinical signs of illness	4 – mildly convinced	Yes- it is less stressful for the mice- however the limitations on clinically assessing the mice need to be considered.	4 – mildly convinced	As above- the use of tunnel handling has a place- but there are circumstances where it may not be ideal	As I routinely have to clinically assess mice, it is unlikely that this will be the predominant method I use to handle mice.	2018-11-27 23:42:16 UTC	2018-11-27 23:49:49 UTC
410198-410189-41540456	Colleague		Researcher – principal investigator		Publicly Funded Research Institute		Less than 6 months	More than ten years	Australia	No	No	Tail				I had not previously heard of tunnel handling,I use the handling methods that have always been used,No one has suggested to do it differently		Self explanatory	4 – mildly convinced	Would like to see something in a journal with rigorous experimental methods, results and conclusions.	4 – mildly convinced	Would like to see something in a journal with rigorous experimental methods, results and conclusions.	Purchasing the necessary equipment	2018-11-28 00:09:04 UTC	2018-11-28 00:23:02 UTC
410198-410189-41540591	Professional organisation		Animal care manager		Publicly Funded Research Institute		Less than 3 months	More than ten years	New Zealand	Yes	Yes	Tail,Tunnel,Cup		Benefits to animal welfare,Other	Tunnels already in place as cage enrichment so mouse often already in there.	Other	Use best method at the time	If the mouse is reluctant to go into tunnel or cup or keep darting straight out again then will use the tail to transfer.	4 – mildly convinced	Most mice seems to be less stressed after tunnel handling.	4 – mildly convinced	If animal behaviour observations are to begin immediately following transfer then handling method is important. We usually allow a acclimatisation period to the experimental enclosure before observations begin.	Would always have allowance in standard procedures to use other methods as required but tunnel or container handling is our preferred method.	2018-11-28 00:26:23 UTC	2018-11-28 00:44:41 UTC
410198-410189-41540779	Professional organisation		Animal care manager		University		Less than 3 months	More than five years	Australia	No	No	Tail				I had not previously heard of tunnel handling,I use the handling methods that have always been used,No one has suggested to do it differently,Financial considerations; purchase of tunnels,Time required for retraining			4 – mildly convinced	You can see a difference in their behavior, they less stress the better	4 – mildly convinced	Seems like it works and the mice seem less stressed	The cost, the sizes they come in, our IVC boxes are not as wide as the ones shown in the video.	2018-11-28 00:52:10 UTC	2018-11-28 01:01:49 UTC
410198-410189-41541305	Internal mailing list		Animal care manager		Publicly Funded Research Institute		Every working day	More than ten years	Australia	Yes	Yes	Tail				I use the handling methods that have always been used,Financial considerations; purchase of tunnels,Not sure it's better than current method		Main reasoning is that when using gentle tail handling an animals over health, sex, pregnancy etc can be examined at the same time.	4 – mildly convinced	I feel the immediate welfare is improved	4 – mildly convinced	as above		2018-11-28 02:58:42 UTC	2018-11-28 03:05:14 UTC
410198-410189-41541588	Professional organisation		Animal care technician		University		Every working day	More than two years	Australia	Not sure	Yes	Tail				Not applicable,I use the handling methods that have always been used,No one has suggested to do it differently,Handling method is unimportant when mice also undergo additional invasive procedures,Not sure it's better than current method		The method that has always been taught with little thought into why	3 – no opinion	Feel as if more research should be done. Such as, replication	4 – mildly convinced	The evidence is there, however; a better way could always come to light in the future	An effective way that wouldn't be time restraining	2018-11-28 04:44:25 UTC	2018-11-28 04:52:55 UTC
410198-410189-41541623	Colleague		Veterinary surgeon		University		Less than 1 month	More than five years	Australia	Yes	Yes	Tail,Tunnel		Benefits to animal welfare,Benefits to experimental outcomes		Not applicable			5 – very convinced	Tunnels decreases the stress, anxiety and aversion experienced by the mice	5 – very convinced	Decreased stress in the mice leads to decreased variability in results in experiments.		2018-11-28 04:53:39 UTC	2018-11-28 05:10:28 UTC
410198-410189-41548732	Colleague		Researcher – principal investigator		University		Less than 3 months	More than ten years	France	Yes	Yes	Cup				Not sure it's better than current method		The cup we use is quite similar to a tunnel	5 – very convinced	Very convinced that it's better than handling, but not easy to use with wild mice that can escape easily from a tunnel. A cup/tube seams to be more appropriate.	5 – very convinced	animal are less stressed	Maybe a dark tunnel would be more appropriate than a transparent one.	2018-11-28 10:31:14 UTC	2018-11-28 10:40:55 UTC
410198-410189-41553252	Other	LAREF	Other	Research Assistant	University		More than 6 months	More than five years	UK- England	Yes	Yes	Tail,Tunnel		Benefits to animal welfare		Not applicable		Tunnel handling when moving animals between cages etc but use tail when needing to scruff etc.	5 – very convinced	It’s clear it’s better for animal welfare, although I’m sure it would’ve been more time consuming when I was an animal technician cleaning out cages.	3 – no opinion	I don’t have enough understanding of the affects animal stress plays on experimental outcomes.	Only time I don’t use it is when I need to perform a procedure that requires restraint. Most methods of restraint require the animal to be held.	2018-11-28 11:53:24 UTC	2018-11-28 11:59:22 UTC
410198-410189-41553396	Colleague		Animal care manager		University		More than 6 months	More than ten years	South Africa	Yes	Yes	Tail,Cup				I am concerned it will be slower,Financial considerations; purchase of tunnels		When handling mice I am concerned it will take me longer to use this method instead of the tail method with a large number of animals.	5 – very convinced	It seems that the animals are calmer when handled with a tunnel.	5 – very convinced	If changing handling methods to improve welfare for animals in our institution, we will try the method and see how it compares in our facility.		2018-11-28 11:56:41 UTC	2018-11-28 12:08:15 UTC
410198-410189-41558415	Professional organisation		Animal care technician		University		Every working day	More than ten years	Canada	Yes	Yes	Tail,Cup				Financial considerations; purchase of tunnels,Financial considerations; additional staff resources,Experimental continuity,Not sure it's better than current method		Some strains of mice appear more stressed by capturing in a tunnel by the time all is said and done. Find the tail a valuable tool to gain access to the animal and/or changing to a new cage, and then switch to kinder methods of handling for any additional required handling beyond capture.	4 – mildly convinced	I think in the very most ideal circumstance this may be true, but that there are so many scenarios that would complicate this and introduce alternate stresses.	3 – no opinion	I haven't looked in to this enough.	Enough time to introduce this properly. The right equipment. Understanding of the benefits beyond what is repeatedly shown (a mouse literally dangling for (in my opinion) much too long by its tail VS clearly well adapted groups of mice and handler)(eg. real life from the start examples of how this introduction goes, for both naive mice and novice handlers)	2018-11-28 13:44:23 UTC	2018-11-28 13:58:55 UTC
410198-410189-41559300	Colleague		Animal care technician		University		Every working day	More than five years	Canada	Not sure	Not sure	Tail,Tunnel		Other	My students have been using the tunnel unaware of the benefits to the animal. They use it because the mice like to hide in their tube and it makes cage change quick.	I use the handling methods that have always been used,No one has suggested to do it differently			5 – very convinced	Handling the mice can be stressful to the handler as well as the mouse if the handler is feeling afraid or not confident. Using the tube eliminates a lot of this. I will be encouraging my staff to do so.	5 – very convinced	Happy animals equal better results.	All that would be required would be to spread the word. Our mice are already housed with a tube/tunnel in their home cage.	2018-11-28 14:04:33 UTC	2018-11-28 14:10:38 UTC
410198-410189-41559717	Colleague		Other	Animal care worker	University		Every working day	More than five years	Canada	Yes	Yes	Tail,Tunnel,Cup		Guidelines at place of work,Benefits to animal welfare,Benefits to experimental outcomes		Financial considerations; purchase of tunnels		With the lack of funds to purchase enough tunnels to supply the whole animal facility, we are un able to always use the tunnel method but are in the process of introduction to our researchers and staff. Small projets and secteurs are already inplimenting this method.	5 – very convinced	We have already started testing this method of handling with certain research groups and some staff. I have seen the imediate stress level go down while handling the mice using this method.	3 – no opinion	Our results have yet to be established for the experimental groupes that have tried this method during their experiments.	We just need more of a buget because our superiors want to impliment this procedure.	2018-11-28 14:15:26 UTC	2018-11-28 14:25:46 UTC
410198-410189-41559651	Colleague		Other	Post Approval Review Quality Assurance	University		Less than 1 month	More than ten years	Canada	Yes	Yes	Tail,Tunnel,Cup		Benefits to animal welfare		Not sure			5 – very convinced	it was clear in the video that the animals were less stressed by the tunnel handling, and it makes sense logically	4 – mildly convinced	I believe that lower stress will improve experimental outcomes.		2018-11-28 14:13:17 UTC	2018-11-28 14:37:45 UTC
410198-410189-41560866	Professional organisation		Other	Post Approval Monitoring Coord.	University		Less than 1 month	More than ten years	Canada	No	Not sure	Tail				I had not previously heard of tunnel handling,I use the handling methods that have always been used,No one has suggested to do it differently		I would use the tunnel technique with animals that would have problems with tail handling as I do with rats. Otherwise mice are handled by the tail.	4 – mildly convinced	When mice are picked up by the tail over and over again, they get used to the method of handling.	3 – no opinion	I would want to read published data before deciding.	Reviewing various publications with good experimental controls. It is always hard to prove whether an animal is stressed or not, perhaps using data from stress hormone production would help.	2018-11-28 14:46:05 UTC	2018-11-28 14:57:26 UTC
410198-410189-41561939	Internal mailing list		Other	Animal Care Committee Coordinator	Other	Hospital Research Institute	Less than 1 month	More than ten years	Canada	No	No	Other	Scruffing			I had not previously heard of tunnel handling,No one has suggested to do it differently			3 – no opinion	I don't have the expertise to assess whether the tunneling method is a better handling method.	3 – no opinion	I don't have the expertise to assess whether the tunneling method is a better handling method.		2018-11-28 15:13:04 UTC	2018-11-28 15:16:02 UTC
410198-410189-41562842	Colleague		Animal care technician		Other	Research Hospital	Every working day	Less than two years	Canada	Yes	Yes	Tail				I use the handling methods that have always been used,Not sure it's better than current method			4 – mildly convinced	I do believe that tunnel handling can decrease anxiety in overly anxious mice while some mice seem unaffected by tail handling and would not require a change in method.	3 – no opinion	I think it depends on the study as I work in Mental Health and Addiction studies this would most likely not be applicable	I am willing to try it with mice that are highly stressed	2018-11-28 15:34:27 UTC	2018-11-28 15:38:39 UTC
410198-410189-41563014	Professional organisation		Animal care manager		Private Company R&D		Less than 1 month	More than ten years	Canada	Yes	Yes	Tail				I am concerned it will be slower,Financial considerations; additional staff resources,Time required for retraining		Time points when running studies are short and crucial. Use of a tunnel would impact this. Additional staffing is not currently feasible (budget limitations) and retraining/cross-training takes away from valuable study time.	4 – mildly convinced	For transferring of mice cage to cage yes it would be less stressful however the mice still need to be restrained when dosing and this will inevitably cause some stress so it is rather unavoidable either way.	2 – not very convinced	Stress will occur when restraining upon dosing as mentioned in previous question	Research staff who would be on board and provide their support as this would require additional time and they may well feel that it would impact their study timelines.	2018-11-28 15:38:19 UTC	2018-11-28 15:53:34 UTC
410198-410189-41564637	Internal mailing list		Animal care technician		Private Company R&D		Every working day	More than ten years	CANADA	Yes	Yes	Tail,Tunnel,Cup		Benefits to experimental outcomes		Not applicable			2 – not very convinced	with rats tunnel handling is way to go but with mice from the welfare prospective tunnel handling make no difference	1 – not convinced	25 years of professional in vivo experience		2018-11-28 16:11:22 UTC	2018-11-28 16:29:47 UTC
410198-410189-41566173	Colleague		Animal care technician		University		Every working day	More than five years	Canada	Yes	Yes	Tail,Tunnel,Cup,Other	Depending on the mice I am working with, I sometimes pick them up softly by the body.	Guidelines at place of work,Benefits to animal welfare,Other	We are slowly starting to implicate this working technique in our procedures. It is only the beginning for us but we are very optimist and have now created videos in order to train all of our employees and research teams.	Tunnel handling has not been validated for my experimental paradigm		We must verify with research teams and get it approved by them before using this technique and we have not yet had the time to contact all teams.	5 – very convinced	We have noticed a change in the mice that are transferred cages using only tunnels vs tail grabbing	5 – very convinced	I am convinced, seeeing the video of the mice being dropped in the maze by the tail vs. in the tunnel. The behavior is very different.		2018-11-28 16:46:46 UTC	2018-11-28 17:01:26 UTC
410198-410189-41566433	Colleague		Animal care technician		University		Every working day	More than ten years	Canada	Yes	Yes	Tail,Tunnel		Benefits to animal welfare		Other	we are in process to change the technique that we use to hangling the mice. We introduced the tunel this year and start with a small groupe of animal to see the benefic and the feasibility in our institution. I think the goal is to put a tunel in each cage eventualy.		4 – mildly convinced	I think for a person who never touch a mice before, the tunnel is the best way. But for a technicien with experience is faster to do it with his hand.	4 – mildly convinced	On the different group studies that we test, this convinced me, but in our institution we have many kind of transgenic mice so I think we have to introduce slowly the tunnel	If all that our transgenic mice had a good reaction with the tunnel, I think is a very good idea to changing for this handling	2018-11-28 16:53:13 UTC	2018-11-28 17:06:12 UTC
410198-410189-41569961	Colleague		Animal care technician		University		Every working day	More than five years	Canada	Yes	Yes	Tail,Tunnel,Cup		Benefits to animal welfare,Benefits to experimental outcomes		Not applicable			5 – very convinced	A familiar smelling dark tunnel is less stressful than being hung by the tail. There is no chasing the mouse around to grasp the tail. This system along with cupping the mice in the nest or hut is also quicker.	4 – mildly convinced	Have not seen any actual research data at my facility yet but papers written regarding this handling system make sense.		2018-11-28 18:38:56 UTC	2018-11-28 18:47:13 UTC
410198-410189-41570208	Colleague		Animal care technician		University		Every working day	More than two years	Calgary City, Canada	Not sure	Not sure	Tail				I had not previously heard of tunnel handling,I use the handling methods that have always been used,Not sure it's better than current method,Not sure		When I pick up mice for restraining or scruffing I usually grab them at the base of the tail to make sure I get a better hold of them. I have not tried the Tunnel handling method but I'm always open to new learnings and technique.	5 – very convinced	I like the new technique. It helps lessen the stress of handling impact to the animal.	5 – very convinced	I'm satisfied with what I've seen on the video tutorial.	I'm open to trainings and learnings on how to be an effective Animal Care Technician provided by our Well Trained University Staff.	2018-11-28 18:48:13 UTC	2018-11-28 18:58:30 UTC
410198-410189-41570651	Colleague		Animal care technician		University		Every working day	More than two years	Canada	Not sure	Yes	Tail				I am concerned it will be slower,Financial considerations; purchase of tunnels,Financial considerations; additional staff resources,Time required for retraining,Access to retraining,Possible negative influence upon experimental outcomes,Experimental continuity,Handling method is unimportant when mice also undergo additional invasive procedures			5 – very convinced	Mice are less aware they are being handled when they are transferred in a tunnel. There is no direct physical contact, which should be less stressful overall.	2 – not very convinced	Depending on the methods used during experimentation, using a tunnel may have a neutral impact at best. For example, if a mouse is undergoing an invasive procedure/experiment that doesn't require anesthetic, it is already under stress and any additional handling method will likely only cause more stress.	I already have a high number and density of mice that I take care of. So, the only way for me to have time to use a tunnel without rushing, would be to reduce my animal numbers.	2018-11-28 19:07:24 UTC	2018-11-28 19:16:37 UTC
410198-410189-41571342	Internal mailing list		Animal care technician		Private Company R&D		Less than 3 months	Less than two years	Canada	Yes	Not sure	Tail				I am concerned it will be slower			3 – no opinion	Situation Dependent	3 – no opinion	N/A	During experiments I would consider it, however during cage changes it still would be considered by me to be very impractical due to time management and cage size. the stress of moving around a tube and possibly knocking the tube against the cage with sound sensitive mice would lead to the same if not more stress	2018-11-28 19:36:41 UTC	2018-11-28 19:41:23 UTC
410198-410189-41571910	Colleague		Animal care manager		University		Less than 1 month	More than ten years	Canada	Yes	Yes	Tail,Tunnel		Benefits to animal welfare		Experimental continuity		We use tunnel handling for breeders. Researchers have not yet approved the use of tunnel handling in research animals	5 – very convinced	I can tell from experience that the mice seem less stressed when using a tunnel to transport them from cage to cage	2 – not very convinced	I think it depends on the experiment		2018-11-28 19:58:13 UTC	2018-11-28 20:02:24 UTC
410198-410189-41574054	Colleague		Animal care technician		University		Every working day	More than ten years	Australia	Yes	Not sure	Tail				I had not previously heard of tunnel handling,I use the handling methods that have always been used,I am concerned it will be slower,Financial considerations; purchase of tunnels,Not sure it's better than current method		Have recently ordered tunnels but they have not arrived yet. It is a new idea for me and will try them out when I have them.	4 – mildly convinced	The mice appear to respond well to tunnel handling. However, the extra time it will take to change the cages using the tunnel method seems impractical. I think it will be good for smaller experiments and observing, but not for weekly husbandry cage change.	4 – mildly convinced	I think it will be good for behavioral studies and close monitoring.	I will have to try it and see how much extra time is required to use it. In a large facility with thousands of cage changes every week I don't think it would be practical given the extra time that would be needed. I would use it for small experiments and behavioral studies though.	2018-11-28 21:39:11 UTC	2018-11-28 22:02:11 UTC
410198-410189-41574865	Colleague		Animal care manager		University		More than 6 months	More than ten years	Australia	Yes	Yes	Tail,Tunnel		Benefits to animal welfare		I am concerned it will be slower,Financial considerations; additional staff resources			4 – mildly convinced	Have not yet seen myself in person to an extensive degree but agree with the principles in the research	4 – mildly convinced	Happy mice - happy research!	Development of procedure to clean tunnels effectively between cages that does not increase handling time and manages cross contamination risk. Availability of suitable tunnels in the facility	2018-11-28 22:22:40 UTC	2018-11-28 22:25:46 UTC
410198-410189-41574332	Colleague		Researcher – post-doc		Publicly Funded Research Institute		More than 6 months	More than five years	Canada	Yes	Not sure	Other	I grab the mouse by underneath, avoiding grabbing their tail as much as possible.			I use the handling methods that have always been used,No one has suggested to do it differently,I am concerned it will be slower,Possible negative influence upon experimental outcomes,Not sure it's better than current method		We developed a handling procedure that allow us to interact with the animals without stressing them. All mice entering a study are handled to reduce anxiety towards the experimenter in order to allow the experimenter to grab the mouse for any kind of experiment, or health check up. Using a plastic does not provide all the benefits our method provides.	4 – mildly convinced	The tunnel handling method certainly decreases stress and anxiety in mouse, improving their welfare. However, it is true for mice that would not interact closely with the experimenter. In the case of behavioral testing, that requires the animal to be picked up by the experimenter (such as the Morris Water Maze), animals that have not been handled prior testing will still react to the experimenter…	1 – not convinced	For experimental outcomes, our methods prevail, since the experimenters, but also the staff from the animal facility can grab a mouse (cup), slightly restrain the animal to gently place it somewhere or do a health check up, even apply ointment, without stressing the animal or inducing discomfort.	Considering that our group works on the impact of stress, we have to use our handling method to decrease anxiety towards the experimenter, specifically in our control (non-stress) group. In such case, the use of the tunnel is not recommended.	2018-11-28 21:54:10 UTC	2018-11-28 22:40:29 UTC
410198-410189-41575307	Colleague		Animal care technician		University		Every working day	Less than two years	Canada	Yes	Yes	Tail,Tunnel		Benefits to animal welfare		I am concerned it will be slower			5 – very convinced	It isn't a surprising finding in my mind, as I always thought it would be uncomfortable for the mouse even before I heard of tunnel handling.	4 – mildly convinced	I would be concerned with the experimental variable here. Tail handling has been the only method we have used in this facility as far as I know, so some researchers are hesitant to switch to tunnel handling for this reason.	I don't currently use tunnel handling exclusively is because I am not very efficient at it yet and I feel it slows me down, and some researchers don't want this method to be used until there is more data on how it affects experimental outcomes if the mice have been previously tail handled only.	2018-11-28 22:50:03 UTC	2018-11-28 23:02:54 UTC
410198-410189-41575474	Internal mailing list		Animal care technician		University		Every working day	Less than two years	Canada	Yes	Yes	Tail				Access to retraining,Tunnel handling has not been validated for my experimental paradigm		We have started to use tunnel handling in our training mice to see how much the time difference would be for cage changing. The protocol has not become common practice as of yet.	5 – very convinced	From the video you could see that when the tunnel handling was used the mouse was much more interested in exploring as opposed to the tail handled mouse. It seems the tunnel handling made for scrubbing much easier as well.	5 – very convinced	Keeping conditions steady for experimental mice is extremely important so keeping their anxiety and stress levels low makes sense. If tunnel handling has been shown to reduce those levels then it should be part of the handling and cage changing protocols.	I personally have not used tunnel handling yet. In our facility it is being used on our training mice to see how much time would be added to a cage change. I would absolutely consider using tunnel handling once it has become part of the animal handling protocol.	2018-11-28 23:00:32 UTC	2018-11-28 23:16:38 UTC
410198-410189-41575817	Internal mailing list		Animal care technician		University		Every working day	More than five years	Canada	Yes	Yes	Tail,Tunnel,Cup		Benefits to animal welfare,Other	If animal is habituated, easier to handle. If animal not used to this type of handling, tail handling faster and less stressful.	I use the handling methods that have always been used,Time required for retraining,Other	If mice are not used to being handled this way, it seems stressful to them. Therefore there is time required to habituate them to this type of handling.		4 – mildly convinced	Using tunnels requires time to habituate mice to tunnels	5 – very convinced	Nice to handle them this way if researcher is consistent with this type of handling.	Habituation of mice to tunnels and/or mice housed with tunnels	2018-11-28 23:28:37 UTC	2018-11-28 23:45:12 UTC
410198-410189-41576268	Professional organisation		Veterinary surgeon		Publicly Funded Research Institute		More than 6 months	Less than two years	Australia	Yes	Yes	Tail,Tunnel		Benefits to animal welfare		Time required for retraining			5 – very convinced	personal experience that animal is less stressed after handling with tunnel instead of tail	4 – mildly convinced	currently no objective measure compare the difference in study result attributable to different handling method	Change of protocol and researchers buy in	2018-11-29 00:18:40 UTC	2018-11-29 00:23:11 UTC
410198-410189-41576390	Professional organisation		Other	Lecturer	Other	TAFE	Less than 3 months	More than ten years	Australia	No	No	Tail,Cup				I had not previously heard of tunnel handling		Self explanatory	4 – mildly convinced	No Comment	4 – mildly convinced	No comment	Nothing	2018-11-29 00:34:19 UTC	2018-11-29 00:48:02 UTC
410198-410189-41576027	Internal mailing list		Animal care manager		University		More than 6 months	More than ten years	Canada	No	No	Tail				I had not previously heard of tunnel handling,I use the handling methods that have always been used,Not sure it's better than current method		I have heard of this (in passing) but didn't realize that it may be a standard practice in some institutions. We perform routine health exams on mice at least once a week and they need to be properly restrained for this. In addition we need to restrain mice for genomic sampling	3 – no opinion	I really would have to look at more literature	4 – mildly convinced	I guess I'd have to review more literature for a firmer opinion	I would want to try it out and see how easy it is to incorporate into regular handling.	2018-11-28 23:49:34 UTC	2018-11-29 00:49:33 UTC
410198-410189-41576427	Colleague		Animal care technician		University		Every working day	More than five years	Canada	Yes	Yes	Tail				I use the handling methods that have always been used,I am concerned it will be slower,Experimental continuity			4 – mildly convinced	ready to change to the "new" method once the SOP is changed.	4 – mildly convinced	most likely for behavioral studies.	SOP to be changed by the management and a little time to get used to this. It is possible to train the animal care technician to be adapted to this tunnel handling method but most animal users/ researchers are likely to continue the old tail picking way, which may make the handling of mice inconsistent.	2018-11-29 00:38:32 UTC	2018-11-29 00:50:57 UTC
410198-410189-41576745	Internal mailing list		Other	Ethics officer	Publicly Funded Research Institute		Less than 1 month	More than five years	Australia	Yes	Yes	Tail,Tunnel		Benefits to animal welfare,Benefits to experimental outcomes		Not applicable			4 – mildly convinced	Comes down also to experience of handler.	4 – mildly convinced	Would like to see more		2018-11-29 01:38:20 UTC	2018-11-29 01:42:00 UTC
410198-410189-41577004	Colleague		Researcher – post-doc		University		More than 6 months	Less than two years	Australia	Yes	Yes	Tail				I use the handling methods that have always been used		This is the protocol that is employed at the institute	4 – mildly convinced	The studies do show convincing evidence	5 – very convinced	very convinced		2018-11-29 02:41:57 UTC	2018-11-29 02:45:33 UTC
410198-410189-41576961	Colleague		Animal care technician		University		Every working day	Less than two years	Canada	Yes	Not sure	Tail				No one has suggested to do it differently		Earlier today I saw an advertisement for tunnel handling but other than that I haven’t heard about it	4 – mildly convinced	It does seem to minimize mouse anxiety. I have some mice that obviously do not like being picked up by the tail. When I cage change these I’ll usually pick them up enough to put them in one palm but continue to hold their tail and transfer them to the new cage then release their tail and that seems okay. I have other mice that seem to not mind getting transferred into a new cage by their tail at …	4 – mildly convinced	As I wrote above I believe in anxious mice this would be very helpful and would probably help in mice not getting roughly handled by techs who aren’t comfortable with mice (dropping from a high distance or chasing them around the cage to get a good grab on their tail). If a standard method should be used I could see this minimizing anxiety	I would like more information on sterilizing in between mice and cages. I would like to be fully trained in proper process and see how this would work in cases with pups like when weaning.	2018-11-29 02:32:22 UTC	2018-11-29 02:54:32 UTC
410198-410189-41577327	Internal mailing list		Animal care technician		Publicly Funded Research Institute		Every working day	More than five years	Australia	Yes	Yes	Tail,Tunnel		Benefits to animal welfare,Benefits to experimental outcomes		Not applicable		I use tunnel handling.	5 – very convinced	My mice are happier when I use the hand cupping or tunnelling option.	5 – very convinced	A mouse that is happy in its environment will produce better outcomes for testing.		2018-11-29 04:02:25 UTC	2018-11-29 04:50:26 UTC
410198-410189-41577452	Internal mailing list		Researcher – principal investigator		University		Less than 6 months	More than ten years	australia	No	No	Tail				I had not previously heard of tunnel handling,No one has suggested to do it differently,Not sure it's better than current method		I have been working with mice for 30 or more years and minimizing stress is important. However I have not heard of tunnel handling unless other names for the procedure are also used. We use a tunnel restraint device for injecting compounds.	2 – not very convinced	The most stress the animal has is actually the procedures being done. So if you wanted a minimal stress move from one environment to the next a tunnel method may be useful however cupped hands are often used (by most people in my lab) are essentially the same thing. However if a mouse is going to be injected with a test substance why pick the mouse out of its box with a tunnel and then restrain i…	4 – mildly convinced	I am sure tunnel handling is less stressful than being picked up by the tail particularly by individuals who are afraid of being bitten. It would also be easy to learn and be good method to train students in.	I will be implementing this method for all student projects and new staff as the biggest animal welfare issue is mice being handled by nervous people (even cupped hand method).	2018-11-29 04:48:22 UTC	2018-11-29 05:08:22 UTC
410198-410189-41578755	Professional organisation		Researcher – post-doc		University		More than 6 months	More than five years	United Kingdom	Yes	Yes	Tunnel,Cup		Benefits to experimental outcomes,Other	Only use tunnel for mice that don't respond to cupping (or initially in cupping training)	Other	I prefer cupping - demontrated benefits to research are similar to tunnel		5 – very convinced	The evidence is convincing enough, plus I've seen it in my own experience	5 – very convinced	Same as above		2018-11-29 08:19:27 UTC	2018-11-29 08:26:00 UTC
410198-410189-41582641	Internal mailing list		Researcher – student		University		More than 6 months	More than two years	Switzerland	Yes	Yes	Tail,Tunnel		Benefits to animal welfare		I am concerned it will be slower		I use tail handling for a few seconds only in some rare circumstances where other methods would clearly slow down.	5 – very convinced	It makes sense.	4 – mildly convinced	The direction seems clear, but more test comparisons would be appreciated.		2018-11-29 09:46:32 UTC	2018-11-29 09:55:59 UTC
410198-410189-41583819	Colleague		Researcher – student		University		Every working day	Less than two years	United Kingdom	Yes	Yes	Tail				I use the handling methods that have always been used,Experimental continuity,Not sure it's better than current method		Only perform schedule 1 and my mice aren't very stressed with this limited movement to box from cage	4 – mildly convinced	For lots of movement e.g I behaviour it may be useful but I don't see that it will make that much difference for schedule 1	4 – mildly convinced	If you are doing behaviour	If I was performing anything apart from schedule 1. I feel that I wouldn't have the control using the tunnel, that they might escape	2018-11-29 10:04:54 UTC	2018-11-29 10:09:32 UTC
410198-410189-41582337	Colleague		Researcher – student		University		Less than 1 month	More than two years	UK	Yes	Yes	Tail,Tunnel		Benefits to animal welfare		Not applicable			5 – very convinced	The animal is less stress	4 – mildly convinced	I think so	The speed	2018-11-29 09:40:35 UTC	2018-11-29 10:10:21 UTC
410198-410189-41601406	Colleague		Other	Lab Manager	University		More than 6 months	More than five years	United States	No	No	Tail				I had not previously heard of tunnel handling			4 – mildly convinced	It does seem to be less stressful for the mice. You can tell they are stressed when you grab them by the tail.	4 – mildly convinced	It definitely seems to have an impact on behavioral studies.	We will look into the cost, speak to our facility staff, and give it a trail run.	2018-11-29 14:11:41 UTC	2018-11-29 14:26:53 UTC
410198-410189-41602548	Internal mailing list		Researcher – principal investigator		University		More than 6 months	More than ten years	Canada	No	No	Tail				I had not previously heard of tunnel handling			1 – not convinced	leaving tunnel could be also seen as escaping an averse enclosure situation. CORT levels increase in animals even if you don't pick them up; not convinced this will enhance behaviour assessment; are worries with animal tail/feet getting trapped when in tunnel, animal falling out from tunnel. Not obvious what benefit is.	1 – not convinced	See above.	No	2018-11-29 14:30:18 UTC	2018-11-29 14:35:11 UTC
410198-410189-41603103	Colleague		Animal care manager		University		Every working day	More than ten years	Canada	Yes	No	Tail,Other	Forceps for Wild Derived Strain mice			I use the handling methods that have always been used,No one has suggested to do it differently,Not sure it's better than current method			3 – no opinion	Not enough information to make an educated decision one way or the other.	3 – no opinion	Not enough information to make an educated decision one way or the other.	More education from more institutions using this method.	2018-11-29 14:39:41 UTC	2018-11-29 14:44:05 UTC
410198-410189-41604075	Internal mailing list		Animal care technician		University		Less than 6 months	More than two years	England	Yes	Yes	Cup				Not sure it's better than current method		I believe cupping provides a much better basis for when the mice do need to be checked or restrained more vigorously. If mice are always used to being tunnel handled then being scruffed may be more of a shock for mice that aren't used to being handled by hands. Although the tunnels are see through, it still does not allow for when more visual checking is needed, such as when the fur needs to be m…	4 – mildly convinced	I believe that methods alternative to tail handling are beneficial. I am however not convinced that tunnel handling is better or worse than cupping. I think either of these methods would benefit mice, but from my personal experience cupping gives an overall better access to the animal.	4 – mildly convinced	I believe that methods alternative to tail handling are beneficial. I am however not convinced that tunnel handling is better or worse than cupping. I think either of these methods would benefit mice, but from my personal experience cupping gives an overall better access to the animal.	I would like to see a study conducted on mice that examines the difference between tunnel handling and cupping exclusively as opposed to tail handling. I think the mice should be handled with solely one of these two methods, but after they have become habituated to these methods, they should then be restrained via a scruffing method and stress levels assessed to see if the mice that are accustome…	2018-11-29 14:57:27 UTC	2018-11-29 15:15:56 UTC
410198-410189-41605144	Other	HPRA (Irish Competent Authority)	Veterinary surgeon		University		Less than 1 month	More than five years	Ireland	Yes	Yes	Tunnel		Guidelines at place of work,Benefits to animal welfare,Benefits to experimental outcomes		Not applicable			5 – very convinced	we have been using this method for about six months now - the evidence and the benefits are clear.	5 – very convinced	How do I answer this?? They are well conducted studies.		2018-11-29 15:13:31 UTC	2018-11-29 15:16:52 UTC
410198-410189-41606063	Professional organisation		Other	Instructor - animal use course	Other	Polytechic college	More than 6 months	More than ten years	Canada	Yes	Yes	Tail,Tunnel		Benefits to animal welfare,Other	trying to teach students this technique since it is recommended by literature	I am concerned it will be slower,Not sure it's better than current method		Although we try to teach the tunnel method and use it, i do find it much slower and as someone who is new to it, its' a challege. If there's a rush, i just resort to picking them up by the tail which seems much easier to me.	4 – mildly convinced	It looks great but in practise i find the mice take a long time to get used to it.	4 – mildly convinced	i'm really not sure.	i probably need to practice it more and figure out a way to train the mice more quickly and easily. It seems less practical and quick than your video would indicate, although i really like the idea in principle.	2018-11-29 15:30:34 UTC	2018-11-29 15:35:15 UTC
410198-410189-41605229	Internal mailing list		Researcher – principal investigator		University		Less than 3 months	More than ten years	Lithuania	Yes	Not sure	Tail,Tunnel		Benefits to animal welfare,Benefits to experimental outcomes		I use the handling methods that have always been used,I am concerned it will be slower,Time required for retraining,Handling method is unimportant when mice also undergo additional invasive procedures,Not sure it's better than current method		Handling method is not so important when mice undergo more various procedures, involving invasive ones.	4 – mildly convinced	There are very active, jumping mice that can not be managed without catching the tail.	4 – mildly convinced	Not all experiments prove this.	This requires more evidence, and skills need to be developed.	2018-11-29 15:14:54 UTC	2018-11-29 15:43:27 UTC
410198-410189-41605723	Colleague		Animal care technician		University		Every working day	More than two years	Canada	No	No	Tail,Cup				I had not previously heard of tunnel handling,No one has suggested to do it differently,I am concerned it will be slower,Possible negative influence upon experimental outcomes,Not sure it's better than current method		I believe it would be slower to do and the lack of handling during cage changing would make experimental procedures more stressful because the mice are not regularly handled.	4 – mildly convinced	I think it would need to be quantified to a greater degree to prove that it is reducing stress significantly. It would also be more difficult to sex animal and health check the genital region with this method.	4 – mildly convinced	I think both methods have pro's and con's, but it would be difficult to make an institutional change to tube handling.	All labs would have to be on board with change so that changes weren't made mid project that could skew data. Proper training would have to be done so that this method is just as fast for cage changing as picking up by the tail. Solutions to the lower ability to sex and genital health check with tubing and cupping method need to be addressed.	2018-11-29 15:23:45 UTC	2018-11-29 16:01:33 UTC
410198-410189-41609602	Colleague		Researcher – post-doc		University		Less than 3 months	More than ten years	Germany	Yes	Yes	Tail				Financial considerations; purchase of tunnels,Financial considerations; additional staff resources,Time required for retraining,Access to retraining,Possible negative influence upon experimental outcomes,Experimental continuity,Tunnel handling has not been validated for my experimental paradigm			3 – no opinion	It is so hard to assess animal welfare, that careful studies have to be conducted.	4 – mildly convinced	I don't know these studies in detail. There might also exist publication bias.	Convincing data thata that tunnel handling yields better results	2018-11-29 16:29:36 UTC	2018-11-29 16:47:18 UTC
410198-410189-41606511	Colleague		Researcher – post-doc		University		More than 6 months	More than two years	United Kingdom	Yes	Yes	Tail,Tunnel,Cup		Benefits to animal welfare,Benefits to experimental outcomes		I am concerned it will be slower,Other	animals with neural recording implants don't fit into our tunnels naive animals not used for behaviour (eg tracing experiments)		5 – very convinced	very convinced. also seems obvious?	5 – very convinced	very convinced by the fact that reduced stress levels will improve reliability/engagement in behavioural testing, especially for natural behaviour.	use of a half-circle tunnel to accomodate animals with implants	2018-11-29 15:38:08 UTC	2018-11-29 17:10:29 UTC
410198-410189-41613857	Colleague		Animal care manager		University		Less than 3 months	More than ten years	Canada	Yes	Not sure	Tail				Not sure it's better than current method		There is no strong scientific basis to prove that tunnel handling is superior to picking up by the tail. Also, the tunnel approach can create stress just by try to get the mouse out of the tunnel.	1 – not convinced	very weak scientific evidence for justification	1 – not convinced	very weak scientific evidence for justification	I have used tunnels before, trust me, this isn't some revolutionary idea. Anyone that handles mice would have tried this approach. The primary problem is that it is no better than simply and quickly picking up a mouse by the base of the tail.	2018-11-29 18:05:22 UTC	2018-11-29 18:11:16 UTC
410198-410189-41614531	Other	BNA	Researcher – post-doc		University		Less than 6 months	Less than two years	USA	Yes	No	Tail				Possible negative influence upon experimental outcomes,Experimental continuity,Tunnel handling has not been validated for my experimental paradigm		It has not been characterized in the my animal model. My mice are injected IP. I do not scruff as I wish to limit stress. I instead lift the mouse by the base of the tail whilst holding onto the cage and inject IP from underneath. This method does not produce a stress response. They are habituated to tail holding. Using a tunnel would be pointless in this situation as I still require to hold the …	1 – not convinced	I do not see the behavior in my studies that is shown in the video	2 – not very convinced	I have not seen stress levels, I would need to see that before I am convinced. I would also need to see the experimental methodology used to bring about this result.	As a scientist, I am sceptical of research where animals have been picked out due to their interactive behaviour with the handler. Also, no effect of handling was observed in C57 mice during anxiety behaviour testing, which is what the paper was published referencing. I found this quite misleading.	2018-11-29 18:22:24 UTC	2018-11-29 18:47:02 UTC
410198-410189-41615108	Colleague		Animal care technician		University		Less than 1 month	More than ten years	Canada	Yes	Yes	Tail				No one has suggested to do it differently		I am one of about 5 trainers who teach animal handling and injections once sometimes twice a month. We do what the IAUTP suggests we do. I am sure they will be open to using this technique since they were the department to send this survey to us!	5 – very convinced	I think this is a great way to be able to pick up mice not only for the reduced stress level of the mouse, but also for the nervous and inexperienced handler who sometimes can take hours or even a few days of trying to be able to get their hands in the cage alone!	5 – very convinced	Yes because doing anything to the animals to reduce their stress would already be a benefit to the health and welfare of the mouse which in turn would produce great research because the mice are not always stressed out after being handled.	Our IAUTP department to implement it into our training program.	2018-11-29 18:40:53 UTC	2018-11-29 18:56:53 UTC
410198-410189-41615832	Colleague		Researcher – student		University		Every working day	More than five years	Lithuania	No	No	Tail				I had not previously heard of tunnel handling,I use the handling methods that have always been used,No one has suggested to do it differently,Financial considerations; purchase of tunnels,Financial considerations; additional staff resources			3 – no opinion	-	3 – no opinion	-	I need scientific research what really shows the significant differences between picking up mice by the tale and tunnel handling	2018-11-29 19:03:13 UTC	2018-11-29 19:17:20 UTC
410198-410189-41620392	Internal mailing list		Researcher – student		University		More than 6 months	Less than two years	Canada	Yes	No	Tail,Cup				I use the handling methods that have always been used,No one has suggested to do it differently,Access to retraining,Experimental continuity,Not sure it's better than current method			5 – very convinced	There is very compelling research that tunnel handling is better than alternative handling methods.	5 – very convinced	There is very compelling research that tunnel handling is better than alternative handling methods.	It would require buy in from my lab manager and principal researcher as well as a recommendation by the animal care committee at my university.	2018-11-29 21:55:57 UTC	2018-11-29 22:03:09 UTC
410198-410189-41620991	Internal mailing list		Animal care technician		University		Every working day	More than two years	Canada	Yes	Yes	Tail				I am concerned it will be slower,Access to retraining			4 – mildly convinced	I am only mildly convinced that tunnel handling would result in less stress than tail handling especially when tail handling is used with a hand for support. I worry about the effectiveness/efficiency when there are multiple mice in a cage or when you are dealing with very active mice.	3 – no opinion	I can see how tail handling can be stressful and cause anxiety especially when working fast. It is certainly convincing where the current studies show how tail handling effected behaviour compared to tunnel handling.	It would not need to effect my current time management and be implemented in our training here. I also worry about the cross contamination between cages. Would I have to dip/spray this tunnel between cages like I do with my hands?	2018-11-29 22:21:16 UTC	2018-11-29 22:33:01 UTC
410198-410189-41624712	Colleague		Researcher – principal investigator		University		More than 6 months	More than five years	Lithuania	Yes	Yes	Tail				I use the handling methods that have always been used,Financial considerations; purchase of tunnels			5 – very convinced	I think, tunnel handling ensure mice welfare and do not cause stress as other methods	5 – very convinced	Because of less stress, I think tunnel handling is better choice.	Finances and training of the staff.	2018-11-30 06:38:20 UTC	2018-11-30 06:45:36 UTC
410198-410189-41628479	NC3Rs		Researcher – student		University		More than 6 months	Less than two years	United Kingdom	Yes	Yes	Tail,Tunnel,Cup		Benefits to animal welfare,Benefits to experimental outcomes		Not applicable			5 – very convinced	reduces stress	5 – very convinced	less stress is good for feeding experiments	my experimental enclosure is quite deep so it's hard to use the tunnel all the time	2018-11-30 09:29:02 UTC	2018-11-30 09:32:50 UTC
410198-410189-41630809	Professional organisation		Researcher – principal investigator		University		Less than 3 months	More than ten years	UK	Yes	Yes	Tail,Tunnel		Guidelines at place of work,Benefits to animal welfare		Not applicable			5 – very convinced	The adverse effects on subsequent behavioural testing indicate the animals are stressed	5 – very convinced	The adverse effects on subsequent behavioural testing were striking		2018-11-30 10:19:08 UTC	2018-11-30 10:26:11 UTC
410198-410189-41631192	Professional organisation		Researcher – principal investigator		Publicly Funded Research Institute		More than 6 months	More than ten years	Lithuania	Yes	Yes	Tunnel,Cup		Benefits to animal welfare,Benefits to experimental outcomes		I am concerned it will be slower,Financial considerations; purchase of tunnels,Financial considerations; additional staff resources			4 – mildly convinced	Few experiments	4 – mildly convinced	Few experiments	Financial resources and practices	2018-11-30 10:27:44 UTC	2018-11-30 10:49:23 UTC
410198-410189-41632364	Internal mailing list		Other	Research assistant	University		Less than 3 months	More than ten years	Ireland	Yes	Yes	Tail				I use the handling methods that have always been used,I am concerned it will be slower,Time required for retraining,Experimental continuity			4 – mildly convinced	It seems a better alternative but more studies are required to prove that it is indeed the best way to do it.	2 – not very convinced	I don't think it can apply to all the experimental designs. And in that case if it is used only for some of the mice it might affect the experiment.	That it could be apply to all our experimental mice. Some of our experimental mice have devices that will make complicated to get them into the tunnel, so I don't think it is good for as to apply this technic.	2018-11-30 10:51:08 UTC	2018-11-30 11:06:02 UTC
410198-410189-41633150	Other	ASAB mailing list	Researcher – principal investigator		Publicly Funded Research Institute		Less than 1 month	More than ten years	Portugal	Yes	Yes	Tail,Tunnel,Cup		Benefits to animal welfare		Not applicable			5 – very convinced	X	4 – mildly convinced	Not sure there’s enough data for situations when mice are handled for procedures which in themselves require restraint.		2018-11-30 11:04:08 UTC	2018-11-30 11:09:25 UTC
410198-410189-41641912	Internal mailing list		Researcher – student		University		More than 6 months	Less than two years	England	Yes	Yes	Tail,Tunnel,Other	Well trained mice walk onto my hand in their cage	Benefits to animal welfare,Other	Mice hide in the tube	I am concerned it will be slower		Mice hide in the tunnel, which is full of bedding and they dig their claws in so it is hard to get them out once I have picked up the tunnel. I think it is more stressful for them because I then have to apply more force to pull them out of the tunnel by the tail than I do to just pick them up and put them in my hand	4 – mildly convinced	It is better but it takes more time and mice are covered in debris from cage	4 – mildly convinced	Few studies emphasise handling method in their studies	Getting the mouse out easily when they are scared and unused to handling	2018-11-30 13:50:34 UTC	2018-11-30 14:02:16 UTC
410198-410189-41642141	Internal mailing list		Researcher – post-doc		University		More than 6 months	More than five years	uk	Not sure	No	Tail				I had not previously heard of tunnel handling,I use the handling methods that have always been used,Not sure			5 – very convinced	actually, I am already using it. I did not know it was called this way. I still grab the mice by the tail sometimes.	4 – mildly convinced	I should check how this impacts my research		2018-11-30 13:55:46 UTC	2018-11-30 14:03:55 UTC
410198-410189-41638557	NC3Rs		Other	Research Technician	University		Every working day	More than ten years	United Kingdom	Yes	Yes	Tail,Cup				Not applicable,I use the handling methods that have always been used,Other	tunnels are not provided.	For some procedures as IP injections, ear notching and etc. tunnel is not applicable.	4 – mildly convinced	I am convinced that when it is possible the tunnel handling is better, but for many procedures this method is not applicable.	4 – mildly convinced	I am convinced that any method that decreases animal's stress during handling is very good in respect to experimental outcome.	Easy access to tunnels in an animal unit.	2018-11-30 12:40:16 UTC	2018-11-30 14:12:14 UTC
410198-410189-41643905	Colleague		Animal care technician		University		Every working day	More than ten years	Canada	Yes	Yes	Other	initial base of tail to the palm of my hand			I am concerned it will be slower,Financial considerations; purchase of tunnels,Time required for retraining,Access to retraining,Possible negative influence upon experimental outcomes,Experimental continuity,Tunnel handling has not been validated for my experimental paradigm,Not sure it's better than current method		There is a learning curve for tunnel transfer for the mice. I have had mice leap out of the cage and fall on the floor when dealing when certain strains. They don't all like it. Ideally the tunnel should be in the existing cage and this can't always be achieved. Most times its one tunnel for the entire room of mice. I'm usually chasing them into the tunnel. I actually dislike the technique a grea…	4 – mildly convinced	I've performed tunnel handling on a research project and it was extremely stressful for myself and the animal. C3H in particular. They would leap out of my hands or avoid the tunnel at all costs. Some health issues were missed b/c a proper health check wasn't performed because they were in their tunnel	4 – mildly convinced	If every cage can't have a clear tunnel, I don't believe the mice learn quickly to cupping or tunnel transfer quickly b/c i have done it and it took almost 2 months.	Having a clear tunnel in every cage but this doesn't address a thorough exam (checking under belly of the mouse and rectum etc.).	2018-11-30 14:25:02 UTC	2018-11-30 14:45:58 UTC
410198-410189-41645657	Professional organisation		Other	Team leader	Publicly Funded Research Institute		Less than 1 month	More than ten years	Canada	Yes	Yes	Tail				I use the handling methods that have always been used,I am concerned it will be slower		I don't currently handle mice on a daily or weekly basis, but if I did, I feel as though the tunnel will slow me down	4 – mildly convinced	The data so far seems to be specific to behaviour.	4 – mildly convinced	by picking the mouse up by the tail you are able to see the ventral surface of the mouse, and check for any concerns, while changing the cage every 1-2 weeks. This is not as easily done if you are using the tube, and therefore some health issues could go amiss and affect the results of the study.	buy-in from staff and manager Training for facility staff Purchasing clear tunnel training of investigator staff	2018-11-30 15:00:22 UTC	2018-11-30 15:11:44 UTC
410198-410189-41647460	Professional organisation		Animal care manager		Publicly Funded Research Institute		Less than 1 month	More than ten years	uk	Yes	Yes	Tail				Experimental continuity,Tunnel handling has not been validated for my experimental paradigm,Not sure it's better than current method		Data published is only applicable to certain situations.	1 – not convinced	dont think it applies to all situations	1 – not convinced	it may be for some circumstances not for all	more applicable data	2018-11-30 15:39:07 UTC	2018-11-30 15:42:24 UTC
410198-410189-41649210	Internal mailing list		Researcher – post-doc		University		Every working day	More than five years	Switzerland	Yes	Yes	Tunnel,Cup		Benefits to animal welfare,Benefits to experimental outcomes		Not applicable			4 – mildly convinced	Considering the stress reduction to animals it is clear to me that tunnel handling improves their general health. I am not sure of the extent of the benefits as the stress induced by animal handling is overall dependant from the operator experience and proficiency, inclunding with tunnel handling.	4 – mildly convinced	As for above, the improvmente to animal wellbeing is a clear advantage for experiments outcome, being less subjected to the stress induced variability.		2018-11-30 16:19:09 UTC	2018-11-30 16:27:57 UTC
410198-410189-41649973	Internal mailing list		Researcher – post-doc		University		Every working day	More than five years	Switzerland	Yes	Not sure	Tail				No one has suggested to do it differently,Time required for retraining		For punch and tattoo procedures it will maybe be too long.	4 – mildly convinced	Contrain the mouse to enter into the tunnel seems to be stressful	4 – mildly convinced	Same reason as above	To test it during several days	2018-11-30 16:34:20 UTC	2018-11-30 16:46:35 UTC
410198-410189-41649403	Internal mailing list		Researcher – post-doc		University		More than 6 months	More than five years	Switzerland	Yes	Yes	Tail				I use the handling methods that have always been used,Financial considerations; purchase of tunnels,Time required for retraining			5 – very convinced	Compared to tail handling, mouse showed a more docile and less stressed behaviour	5 – very convinced	A comfortable handling completely change the predisposition of the animal to undergone the experimental procedures and this has a big impact on experimental results	Financial support and time	2018-11-30 16:23:44 UTC	2018-11-30 16:59:50 UTC
410198-410189-41650834	Other		Researcher – principal investigator		Publicly Funded Research Institute		More than 6 months	More than ten years	France	Yes	Yes	Tail,Tunnel,Cup		Benefits to animal welfare,Benefits to experimental outcomes		I am concerned it will be slower		When I have to carry out an intraperitoneal injection (notably to inject anaesthetics before surgery), I believe it is not useful to use tunnel handling, since I will have to use a restraint method anyway to carry out the injection...	5 – very convinced	I work on mouse behaviour and I have noticed that after tail handling, mice are much more nervous than after tunnel handling.	5 – very convinced	Tunnel handling is less likely than tail handling to induce physiological stress responses, and such responses are likely to interfere with the parameter under study.	I guess I would consider using tunnel handling routinely if it was more widely used around me. I already use it in some instances, but in most cases, as I have to carry out an ip injection at the beginning of my experiment, I use tail handling. I am not convinced of the benefits of tunnel handling when it is immediately followed by scruff restraint.	2018-11-30 16:57:46 UTC	2018-11-30 17:15:49 UTC
410198-410189-41651152	Colleague		Animal care technician		Publicly Funded Research Institute		More than 6 months	More than ten years	Canada	No	No	Tail				I had not previously heard of tunnel handling			5 – very convinced	It makes sense that this would help decrease stress levels, as capturing a mouse by its tail can be more relatable to being captured by a predator.	5 – very convinced	Anything that can be done to decrease stress levels will benefit experimental outcomes.	This survey and the provided information has given me enough of a reason to start implementing the change. Thank you.	2018-11-30 17:08:26 UTC	2018-11-30 17:19:24 UTC
410198-410189-41652053	Professional organisation		Other	lab technician	University		More than 6 months	More than ten years	Switzerland	No	No	Tail				I had not previously heard of tunnel handling,I use the handling methods that have always been used,No one has suggested to do it differently,I am concerned it will be slower			2 – not very convinced	handling by tail is ok if done properly	2 – not very convinced	handling by tail is ok if done properly		2018-11-30 17:43:22 UTC	2018-11-30 17:46:15 UTC
410198-410189-41652666	Internal mailing list		Researcher – post-doc		University		Less than 3 months	Less than two years	Switzerland	No	Not sure	Tail				I had not previously heard of tunnel handling			3 – no opinion	Really don't know about tunnel handle	3 – no opinion	Really don't know about tunnel handle		2018-11-30 18:05:52 UTC	2018-11-30 18:08:47 UTC
410198-410189-41652517	Internal mailing list		Researcher – principal investigator		University		Less than 6 months	More than ten years	Switzerland	No	No	Tail,Other	I take the mouse in my hand			I had not previously heard of tunnel handling			4 – mildly convinced	As for any animal manipulation, I think that the mouse welfare is also dependent of the person that try to handle it.	4 – mildly convinced	I think that it was very dependant of the mouse and the strain of the mice.	Depending about the experiment needed. At that time, I should administrate treatment per os to my mice so tunnel handling could not be useful. But it could be a method to test in other case.	2018-11-30 18:00:06 UTC	2018-11-30 18:15:38 UTC
410198-410189-41653899	Internal mailing list		Researcher – post-doc		University		Less than 6 months	More than ten years	Switzerland	Not sure	Yes	Tail,Other	I usually make "scoop" shape with my hand and try to grab them from the lower part of the body. There is some "chasing" of the mouse with this procedure. If this is unsuccessful, I will probably take them by the tail.			I had not previously heard of tunnel handling,I use the handling methods that have always been used,No one has suggested to do it differently,Not sure it's better than current method			3 – no opinion	I am convinced that non-stressful handling must be better for mice, therefore that is what I try to do as best as I can during my research, since I work on behaving mice over long periods of time. However I haven't read the actual paper nor have run experiments in my own settings to test it.	3 – no opinion	Same as before, I strongly believe the experimental outcomes will be affected by animal's stress and handling procedures, but I have not read the papers.	I believe the way I handle mice is not too bad ("cup" handling). Nevertheless it is possible I will try the tunnel method as well.	2018-11-30 18:52:45 UTC	2018-11-30 19:05:53 UTC
410198-410189-41657444	Internal mailing list		Researcher – post-doc		University		More than 6 months	More than two years	Switzerland	Yes	Yes	Tail,Tunnel		Benefits to animal welfare,Benefits to experimental outcomes		I am concerned it will be slower,Time required for retraining			4 – mildly convinced	I can understand that using tunnel handling method is better than the current/old practice of mice handling. But, even without tunnel one can minimize this for ex., I pick my mice by its tail and I immediately place it on my palm or the grill of the cage for further handling be it for injection or for any other purpose	4 – mildly convinced	The same arguement is valid also here.		2018-11-30 22:10:18 UTC	2018-11-30 22:22:40 UTC
410198-410189-41664464	Professional organisation		Veterinary surgeon		Private Company R&D		Less than 1 month	More than ten years	USA	Yes	Yes	Tail,Tunnel,Cup		Benefits to animal welfare,Benefits to experimental outcomes		Other	When I need to restrain a mouse for a procedure, I hold the tail in order to restrain them. I use a cup or tunnel for transferring mice from one cage or location to another.	Mice will not remain still for an injection or blood draw and require some form of restraint for these procedures.	5 – very convinced	it is clearly better for the mice	5 – very convinced	less stressed animals have fewer variables in their research outcomes	We tried it for routine cage changing but found it added too much time to the overall process as compared to traditional methods. Cage change did not appear to be frequent enough to facilitate training such that this method could get faster. We did not observe a reduction in stress of the tunnel handled vs tail handled mice after several months, but again may be due to the fact that cage change i…	2018-12-01 14:17:14 UTC	2018-12-01 14:23:49 UTC
410198-410189-41666903	Colleague		Researcher – principal investigator		University		Less than 1 month	More than ten years	switzerland	Yes	Not sure	Tail				Handling method is unimportant when mice also undergo additional invasive procedures,Tunnel handling has not been validated for my experimental paradigm,Not sure it's better than current method			2 – not very convinced	x	2 – not very convinced	x		2018-12-01 17:33:32 UTC	2018-12-01 17:38:14 UTC
410198-410189-41667210	Professional organisation		Researcher – student		Publicly Funded Research Institute		More than 6 months	More than two years	Germany	Yes	No	Tail,Tunnel		Benefits to animal welfare,Benefits to experimental outcomes		Handling method is unimportant when mice also undergo additional invasive procedures,Other	Sometimes I use paper tunnel for handling, however I do not always have a paper tunnel at my hand.	I use tunnel method of handling when I am training the mice for in vivo experiments. When I do need to sacrifice them I usually go for the hands.	5 – very convinced	Self-control is important, also for (any) animal.	4 – mildly convinced	Not aware of publications that prove the better efficacy of the tunnel-method.	-In animal care: to know that the animal does not recovery from the stress of the tail grab method -In experimental procedures: demonstrated better outcomes in results -In general demonstration that it requires less time and less accident (bites and pursuit for catching the animal)	2018-12-01 18:01:38 UTC	2018-12-01 18:25:52 UTC
410198-410189-41669800	Internal mailing list		Researcher – post-doc		University		Less than 6 months	More than five years	Canada	Yes	Yes	Tail,Cup				I had not previously heard of tunnel handling		I had not previously considered using a tunnel (I will now), but was just scooping them up using my hand after they had been habituated to handling (cup method). I also noticed that they responded better to being handled in such a manner.	5 – very convinced	I am convinced.	5 – very convinced	I've also observed this effect in the course of my work.	I'll try it out and see how it goes in my lab.	2018-12-01 22:38:36 UTC	2018-12-01 22:59:12 UTC
410198-410189-41670913	Internal mailing list		Researcher – student		University		More than 6 months	More than two years	Switzerland	Yes	Yes	Tail				I am concerned it will be slower,Not sure it's better than current method		I agree that picking up mice by the tail could be stressful if its not done properly. As far as I have observed, if its done correctly, mice don't get stressed. Indeed, for immobilizing them its necessary to take them by the tail and make them attach to the cage's grid, for which tunnel method would not be appropriate.	4 – mildly convinced	It depends on the objective of the handling, for some purposes its not the best option. For others, like for example habituation prior to behavioral studies, is a better option compared to traditional methods.	3 – no opinion	No opinion	For the majority of procedures I have to do it will not be useful.	2018-12-02 02:34:14 UTC	2018-12-02 02:47:14 UTC
410198-410189-41672435	Internal mailing list		Researcher – student		University		More than 6 months	More than two years	Switzerland	Yes	No	Tail,Tunnel		Benefits to experimental outcomes		Other	Need to perform s.c. injections directly on the skin, so in some case tunnel is not fitted with the experimental procedure.	Hand restraining.	3 – no opinion	I should read in detail the studies.	3 – no opinion	I should read in detail the studies.	Of course, that the animal caretakers in our facility also use this method. Otherwise, it does not make much sense that I use tunnel handling while performing experiments and that the caretakers never use it: naturally, the number of times a mice is handled by a caretaker is way superior than the number of time I handle the mice.	2018-12-02 10:37:29 UTC	2018-12-02 10:51:49 UTC
410198-410189-41674024	Internal mailing list		Researcher – student		University		Every working day	More than five years	Switzerland	Yes	Yes	Other	I pick them up by the down-body.			No one has suggested to do it differently			5 – very convinced	I'm completely sure that the tunnel handling is the best alternative because you induce less stress to the animal and this can have a huge impact on your experimental condition: improve the performance of the animal, have less strange variables, have more stability during the study.	5 – very convinced	Studies conducted so far with the tunnel handling have better results because the animal is less stressed and you can avoid the anxiety of the tail handing.	To have the tunnel available.	2018-12-02 13:27:10 UTC	2018-12-02 13:34:09 UTC
410198-410189-41680373	Other	ANZCCART e-mail	Other	Training Co-ordinator	University		Every working day	More than ten years	Australia	Yes	Yes	Tail,Tunnel		Guidelines at place of work,Benefits to animal welfare,Benefits to experimental outcomes		Other	We use tunnel, and tail if we need a closer inspection of the mouse.		4 – mildly convinced	The less human interaction, the more 'natural' the mice will be.	3 – no opinion	I have not read any studies but I'm sure it will benefit experimental outcomes.		2018-12-02 22:44:09 UTC	2018-12-02 22:54:01 UTC
410198-410189-41681041	Colleague		Researcher – student		University		Less than 3 months	Less than two years	Canada	Not sure	No	Tail				Not applicable		I mainly only pick up mice when moving them from their cage to another holding device, which means using their tail is easy/fast. I don't spend a lot of time holding them.	5 – very convinced	I understand how it would cause less stress.	4 – mildly convinced	I think there are certain cases when tail handling is easier and the confound of stressing them out would not be a problem.	Access to tunnels and endorsement of them by my lab's principle investigator.	2018-12-03 00:21:26 UTC	2018-12-03 00:29:49 UTC
410198-410189-41681902	Professional organisation		Veterinary surgeon		University		More than 6 months	More than ten years	Australia	Yes	Not sure	Tail,Tunnel		Benefits to animal welfare		I use the handling methods that have always been used			4 – mildly convinced	less stress for animals	4 – mildly convinced	yet to find out about experimental outcomes	we normally use cardboard paper rolls as enrichment materials and for handling mice	2018-12-03 04:28:13 UTC	2018-12-03 04:42:36 UTC
410198-410189-41682354	Internal mailing list		Researcher – post-doc		University		Less than 1 month	More than five years	Switzerland	Yes	Yes	Tunnel		Benefits to animal welfare		Not applicable			5 – very convinced	The behavior of the mice confirm the increased welfare	5 – very convinced	a better welfare means always better results		2018-12-03 07:12:04 UTC	2018-12-03 07:14:34 UTC
410198-410189-41682691	Internal mailing list		Other	Laboratory technician	University		More than 6 months	More than ten years	Switzerland	Not sure	Not sure	Tail				I had not previously heard of tunnel handling,I use the handling methods that have always been used,No one has suggested to do it differently,Tunnel handling has not been validated for my experimental paradigm			5 – very convinced	Because I watched the convincing video	5 – very convinced	mice will be less stress	Nothing I will try asap	2018-12-03 07:52:25 UTC	2018-12-03 08:03:04 UTC
410198-410189-41682733	Internal mailing list		Researcher – principal investigator		Publicly Funded Research Institute		More than 6 months	More than ten years	FRANCE	Yes	Yes	Tail				Not sure it's better than current method			2 – not very convinced		2 – not very convinced			2018-12-03 07:58:33 UTC	2018-12-03 08:03:59 UTC
410198-410189-41682713	Internal mailing list		Other	lab technician	University		Less than 1 month	More than ten years	switzerland	No	No	Tail				I had not previously heard of tunnel handling			5 – very convinced	less stress for animals	5 – very convinced	less stress for animals		2018-12-03 07:56:29 UTC	2018-12-03 08:04:37 UTC
410198-410189-41682831	Internal mailing list		Researcher – principal investigator		University		Less than 6 months	More than ten years	Switzerland	Yes	Not sure	Tail				I use the handling methods that have always been used			3 – no opinion	depending the experience of worker	3 – no opinion	depending the experience of worker		2018-12-03 08:07:57 UTC	2018-12-03 08:11:53 UTC
410198-410189-41682907	Internal mailing list		Researcher – principal investigator		University		Less than 1 month	More than ten years	switzerland	Yes	Yes	Tail,Tunnel,Cup		Not sure		Not applicable			3 – no opinion	not read the studies	3 – no opinion	not read the studies		2018-12-03 08:13:59 UTC	2018-12-03 08:16:24 UTC
410198-410189-41682912	Internal mailing list		Animal care technician		University		Every working day	More than ten years	england	Yes	Yes	Tail,Tunnel,Cup		Guidelines at place of work,Benefits to animal welfare,Benefits to experimental outcomes		Not applicable			5 – very convinced	less stress to the mouse	3 – no opinion	sometimes you have no other alternative but to tail handle as you have to scruff the mice for procedures	I would use tunnel handling for cage clean out days, but examining mice properly I would rather use the tail to hold the mice whilst I scruff them.	2018-12-03 08:14:27 UTC	2018-12-03 08:22:59 UTC
410198-410189-41683039	Colleague		Researcher – post-doc		Private Company R&D		More than 6 months	More than ten years	France	Not sure	No	Tail				I had not previously heard of tunnel handling,No one has suggested to do it differently			5 – very convinced	I didn't know this method. Very usefull for the animal behavior	5 – very convinced	Very easy to use, not restrictive	Just have acces to these tunnels	2018-12-03 08:25:21 UTC	2018-12-03 08:43:54 UTC
410198-410189-41683357	Colleague		Other	ingeneer	University		More than 6 months	More than ten years	france	Not sure	Yes	Tail,Cup				I had not previously heard of tunnel handling		sometime a take mice with a cup, but it's faster to use tail. But i think it's better for mice to use a cup	5 – very convinced	I have observed with a cup that mice are less stressed.	5 – very convinced	e	have a tunnel	2018-12-03 08:37:54 UTC	2018-12-03 08:47:05 UTC
410198-410189-41682271	Colleague		Other	Technician	University		Every working day	More than five years	Switzerland	Not sure	Not sure	Tail				I had not previously heard of tunnel handling,No one has suggested to do it differently,I am concerned it will be slower,Financial considerations; purchase of tunnels,Access to retraining,Not sure it's better than current method			4 – mildly convinced	Take times	4 – mildly convinced	Take more times		2018-12-03 06:54:51 UTC	2018-12-03 09:06:40 UTC
410198-410189-41683337	Internal mailing list		Other	researcher - ingeneer	Private Company R&D		More than 6 months	More than ten years	France	Yes	Not sure	Tail				No one has suggested to do it differently,I am concerned it will be slower,Not sure it's better than current method			4 – mildly convinced	should read original papers with results, and see if it applys to immunological studies.	4 – mildly convinced	should read original papers with results, and see if it applys to immunological studies.	should read original papers with results, and see if it applys to immunological studies.	2018-12-03 08:37:25 UTC	2018-12-03 09:09:09 UTC
410198-410189-41686245	Colleague		Researcher – principal investigator		University		Less than 1 month	More than ten years	switzerland	No	No	Tail				I had not previously heard of tunnel handling			3 – no opinion	I need to experience it	3 – no opinion	I need to experience it	We will try	2018-12-03 09:31:41 UTC	2018-12-03 09:43:06 UTC
410198-410189-41687122	Colleague		Animal care manager		Publicly Funded Research Institute		More than 6 months	More than two years	France	No	No	Tail				I had not previously heard of tunnel handling,I use the handling methods that have always been used,No one has suggested to do it differently			4 – mildly convinced	This must be confirmed	4 – mildly convinced	This must be confirmed		2018-12-03 09:48:29 UTC	2018-12-03 09:57:24 UTC
410198-410189-41687618	Internal mailing list		Researcher – post-doc		University		Less than 3 months	More than two years	Switzerland	Not sure	No	Tail				I had not previously heard of tunnel handling,I use the handling methods that have always been used,No one has suggested to do it differently			4 – mildly convinced	.	4 – mildly convinced	.		2018-12-03 09:57:16 UTC	2018-12-03 10:01:29 UTC
410198-410189-41683518	Colleague		Researcher – principal investigator		University		Less than 6 months	More than five years	France	Yes	No	Tail				Not applicable,I had not previously heard of tunnel handling,I use the handling methods that have always been used		work under PSMII with micropathogens	4 – mildly convinced	reduced stress	2 – not very convinced	everything depends on the type of manipulation	this method is not compatible with the type of manipulation that I realize	2018-12-03 08:43:07 UTC	2018-12-03 10:17:24 UTC
410198-410189-41686810	Internal mailing list		Researcher – student		University		Less than 3 months	Less than two years	Switzerland	Yes	Not sure	Tail,Other	Some of my mice have EAE, they are slower so we can easily take them using our hands are cups			Not applicable,Time required for retraining,Not sure it's better than current method		Not applicable: When my EAE mice are paralyzed, they move with more difficulty	4 – mildly convinced	We need more time and tunnel to do that. They show exemples on the video, in big cages (ours are smaller), with only 2 and calm mice	4 – mildly convinced	Stress does not impact all the experimental outcomes	First, to have one!	2018-12-03 09:42:13 UTC	2018-12-03 10:32:43 UTC
410198-410189-41690015	Internal mailing list		Veterinary surgeon		University		Every working day	More than ten years	Switzerland	Yes	Yes	Tail				I use the handling methods that have always been used		Faster and the mouse is immediatly put on the harm coat	4 – mildly convinced	Time to get the mouse inside the tube by pushing it or "foing" it to enter inside did not appear to me as greatly less stressfull than get habituated to handling	4 – mildly convinced	Time to get the mouse inside the tube by pushing it or "forcing" it to enter inside did not appear to me as greatly less stressfull than get habituated to handling		2018-12-03 10:41:46 UTC	2018-12-03 10:48:57 UTC
410198-410189-41692365	Professional organisation		Researcher – post-doc		University		More than 6 months	More than two years	Switzerland	Yes	Yes	Tail,Tunnel		Benefits to animal welfare,Benefits to experimental outcomes		Not applicable			5 – very convinced	Reduces stress of animals	5 – very convinced	Tunnel handling do not interfere with natural behavior		2018-12-03 11:16:37 UTC	2018-12-03 11:24:03 UTC
410198-410189-41691792	Colleague		Other	Research engineer	Publicly Funded Research Institute		Every working day	More than ten years	France	Yes	Yes	Tail,Cup				Not applicable,Handling method is unimportant when mice also undergo additional invasive procedures		This method is applicable and perfect for a simple mouse movement, but whenever there is a necessity contention for an invasive procedure like an injection that is useless.	5 – very convinced	Suitable for animal staff.	3 – no opinion	To test!	A provision in our pet store.	2018-12-03 11:09:17 UTC	2018-12-03 12:53:29 UTC
410198-410189-41699368	Internal mailing list		Researcher – principal investigator		Publicly Funded Research Institute		More than 6 months	More than two years	France	Yes	Not sure	Tail				I use the handling methods that have always been used,No one has suggested to do it differently,I am concerned it will be slower,Experimental continuity,Not sure it's better than current method			4 – mildly convinced	It's better for mouse but if you need to be rapid under a hood it's more complicated for the researcher...	4 – mildly convinced	It's clear	More time to make long experiment...	2018-12-03 13:07:50 UTC	2018-12-03 13:24:42 UTC
410198-410189-41699635	Colleague		Other	Studies Engineer	Publicly Funded Research Institute		Less than 1 month	More than ten years	France	No	No	Tail,Other	method of grasping / restraint			I had not previously heard of tunnel handling,No one has suggested to do it differently			4 – mildly convinced	if you have to do animal restraint for anesthesia, the mouse is stressed even if you made tunnel handling.	4 – mildly convinced	yes but it'a the same response that the question 13: it's depending of what you do after the handling...	Maybe the pet store where I work is investing in the tunnels!	2018-12-03 13:11:34 UTC	2018-12-03 13:36:54 UTC
410198-410189-41701964	Internal mailing list		Other	Assistant professor - teacher	University		Less than 3 months	More than ten years	Netherlands	Yes	Yes	Tail,Tunnel		Benefits to animal welfare		Time required for retraining,Handling method is unimportant when mice also undergo additional invasive procedures		I am involved in handling practicals for students: animals need to be restrained for injection and are already held by the tail for that aim. Mice are habituated to tail handling.	4 – mildly convinced	Yes I do think tunnel handling is less aversive to mice, but mice that are habituated to tail handling with an experienced person can be a second choice (only if it is necessary for the procedure that needs to be performed afterwards)	5 – very convinced	In my own experience mice are more inhibited when handled by the tail before putting them in a test environment, which indicates that they are more anxious	To me it is clear, but the whole team has to agree to use this method. The method is used by direct colleagues that perform behavioural tests but in the handling practicals still the tail handling method is used (but tube and cup handling is explained in the lecture)	2018-12-03 13:53:37 UTC	2018-12-03 14:13:38 UTC
410198-410189-41705003	Internal mailing list		Researcher – post-doc		University		Less than 3 months	More than five years	Switzerland	Not sure	Not sure	Tail,Cup				I use the handling methods that have always been used,I am concerned it will be slower,Financial considerations; purchase of tunnels,Tunnel handling has not been validated for my experimental paradigm		I heard about tunnel handling, but I also heard that cup handling is good for mice, and less stressful than tail handling, so I try to use cup handling as much as possible.	3 – no opinion	I am convinced that tunnel AND CUP handling are better (by far) than tail handling. Cup handling should be systematically performed when no tunnel is available. Having not seen any direct comparison between cup and tunnel handling in the video, I would not judge on which one of these two is the best, or if they are replaceable.	3 – no opinion	Same than above	An available tunnel in our facility	2018-12-03 14:41:32 UTC	2018-12-03 14:53:58 UTC
410198-410189-41706778	Colleague		Animal care technician		University		More than 6 months	More than ten years	England	Yes	Yes	Tail,Tunnel		Benefits to animal welfare,Benefits to experimental outcomes		Not applicable			5 – very convinced	Mice are clearly less stressed when tube handled	4 – mildly convinced	A less stressed animal is a better scientific model		2018-12-03 15:10:07 UTC	2018-12-03 15:16:01 UTC
410198-410189-41711613	Internal mailing list		Animal care technician		University		Every working day	More than ten years	uk	Yes	Yes	Tunnel,Cup		Guidelines at place of work,Benefits to animal welfare		Not applicable			4 – mildly convinced	Preliminary research suggests it may be better for the welfare of the mice - more work needs to be done to confirm this.	4 – mildly convinced	See above		2018-12-03 16:33:17 UTC	2018-12-03 16:36:01 UTC
410198-410189-41711306	Colleague		Animal care manager		Other	hospital	Less than 6 months	More than ten years	Canada	Yes	Yes	Tail,Other	Scruff			Other	cross contamination		5 – very convinced	The mice seem to continue with normal behavior	5 – very convinced	The same answer as above	We would need to find a way to reduce cross contamination when changing cages as each cage is sterile and have a different health status	2018-12-03 16:25:54 UTC	2018-12-03 16:36:47 UTC
410198-410189-41694358	Professional organisation		Researcher – principal investigator		Publicly Funded Research Institute		More than 6 months	More than ten years	France	No	No	Tail				I had not previously heard of tunnel handling,I use the handling methods that have always been used,No one has suggested to do it differently,Not sure it's better than current method			5 – very convinced	when seeing the behaviour using tunnel handling vs tail sanderling it is clear that with tail handling a stress blocks the mice to explore it environment conversely to the mice which was tunnel handled	5 – very convinced	when seeing the behaviour using tunnel handling vs tail sanderling it is clear that with tail handling a stress blocks the mice to explore it environment conversely to the mice which was tunnel handled	to benefit of tunnel at the animal facility	2018-12-03 11:45:52 UTC	2018-12-03 17:00:09 UTC
410198-410189-41714276	Colleague		Other	Post Approval Monitoring Officer	University		Less than 1 month	More than five years	Canada	Yes	Not sure	Tail				Not sure it's better than current method		Researchers at our institution are not convinced that this method is any different/better.	1 – not convinced	I have not critically reviewed the methods and results of the experiments that has led to this researcher's claims.	1 – not convinced	I have not critically reviewed the methods and results of the experiments that has led to this researcher's claims.	Reading the published articles describing this work, and articles replicating the work.	2018-12-03 17:33:33 UTC	2018-12-03 17:45:10 UTC
410198-410189-41718131	Other	scientist	Veterinary surgeon		University		Less than 3 months	More than ten years	Hungary	Yes	Yes	Tail				I had not previously heard of tunnel handling			4 – mildly convinced	I am nost sure that tunnel handling is safe enough	4 – mildly convinced	I am nost sure that tunnel handling is safe enough	I dont know what is the price? how safe for mice? this technique is not to slow?	2018-12-03 19:50:26 UTC	2018-12-03 20:02:42 UTC
410198-410189-41720738	Internal mailing list		Other	Research Assistnat	Publicly Funded Research Institute		Every working day	More than two years	Canada	No	No	Tail				I had not previously heard of tunnel handling,I use the handling methods that have always been used,No one has suggested to do it differently,I am concerned it will be slower,Tunnel handling has not been validated for my experimental paradigm			2 – not very convinced	Mice still look panicked when being put into the tube	4 – mildly convinced	The maze with 6 prongs seems convincing, however, I'm not sure that it would be true for our mice	To show that it's faster and more beneficial for mouse welfare	2018-12-03 21:41:27 UTC	2018-12-03 21:51:02 UTC
410198-410189-41723545	Internal mailing list		Animal care technician		University		Every working day	Less than two years	Canada	No	No	Tail,Other	Using long forceps to grab base of tail (only used for very jumpy/wild mice)			I had not previously heard of tunnel handling,I use the handling methods that have always been used,Access to retraining		I was trained to pick mice up buy the base of the tail. When I started working with a particular strain of mice that are very jumpy and can be hard to grab I was given forceps as an option to use to help handle these mice to avoid being bitten. This is how I was trained - I was not given other options on how to handle mice. These are the only techniques used to handle mice at my place of work. I …	5 – very convinced	With respect to animal welfare I agree that cuping or using the tunnel method are less aversive and less stressful for the animal. you can see it in their body language from the videos provided and the multiple studies all showing the same conclusion.	5 – very convinced	I agree that cuping or using the tunnel method are less aversive and less stressful for the animal. you can see it in their body language from the videos provided and the multiple studies all showing the same conclusion.	This is not up to me to have the option for. My place of work would have to implement this. I would like to try tunnel handling if it was an option for handling.	2018-12-04 01:04:13 UTC	2018-12-04 01:39:38 UTC
410198-410189-41731997	Colleague		Researcher – principal investigator		University		More than 6 months	More than ten years	Germany	Yes	Yes	Tail,Tunnel		Benefits to animal welfare		Possible negative influence upon experimental outcomes,Experimental continuity,Tunnel handling has not been validated for my experimental paradigm,Not sure it's better than current method			2 – not very convinced	I analyzed heart frequency (HF) of mice for 2 hours after handling. Indeed up to now I did not see any difference between tunnel handling and taking mice without tunnel.	3 – no opinion	For our experiments (cardiovascular research) there is no study available showing better outcome.	Before I change handling routine completely, there are more studies needed to show besser mice welfare and better experimental outcome. As I saw no heart frequency differences after handling with and without tunnel, I am not fully convinced at the moment.	2018-12-04 10:36:08 UTC	2018-12-04 10:47:54 UTC
410198-410189-41734158	Colleague		Animal care manager		University		Less than 1 month	More than ten years	the Netherlands	Yes	Yes	Tail,Tunnel		Benefits to animal welfare		I use the handling methods that have always been used,Not sure it's better than current method		picking up by the tail was the common method, tunnel handling is applied when the animal is already in the tunnel (cage enrichment). We are interested in studies showing the benefits of tunnel handling.	3 – no opinion	We did not see/ read papers on this subject yet	3 – no opinion	We did not see/ read papers on this subject yet	We will first consider cupping, because of logistic issues with tunnel handling (don't use the same tunnel for all mice because it may cause cross contamination).	2018-12-04 11:07:43 UTC	2018-12-04 11:21:51 UTC
410198-410189-41744498	Internal mailing list		Researcher – student		University		More than 6 months	More than five years	Switzerland	Yes	Yes	Tail,Tunnel		Guidelines at place of work,Benefits to animal welfare		I am concerned it will be slower,Time required for retraining,Handling method is unimportant when mice also undergo additional invasive procedures		Time required for tunnel handling greatly expands the time of manipulation in big experiments, thus eventually causing longer time for the mice to be stressed.	5 – very convinced	I do agree that tunnel handling is better in terms of anxiety levels in mice.	4 – mildly convinced	I do agree that tunnel handling is better in experimental outcomes, yet only in behavioral tests.	To show that it is also effecting other experimental models such as vaccination, infection. But more importantly, the time comparison in an experiment including 300 mice.	2018-12-04 13:58:14 UTC	2018-12-04 14:08:39 UTC
410198-410189-41766389	Colleague		Researcher – principal investigator		Private Company R&D		Every working day	More than ten years	UK	Yes	Yes	Tail,Tunnel,Cup		Guidelines at place of work		I use the handling methods that have always been used,Time required for retraining		on long term studies I understand this but when animals come in on a wed and go on the Monday on study they have had no training to it and when you have over 100 on a study it is very stressful for them and us to do	2 – not very convinced	I haven't seen sufficient data in our studies to show this	2 – not very convinced	I haven't seen sufficient data in our studies to show this		2018-12-05 08:29:37 UTC	2018-12-05 08:35:44 UTC
410198-410189-41766420	Colleague		Veterinary surgeon		Private Company R&D		More than 6 months	More than ten years	Italy	Yes	Yes	Tail				I am concerned it will be slower,Time required for retraining		We started to evaluate this new method, apparently is slower and need a good initial training for staff; however we want to implment in a part of our animal facilities to collect data and evaluate the real advantages	4 – mildly convinced	Every institutions/company has specific research targets and housing specifications. I think we should evalutate the new method according to these requirements	5 – very convinced	There is an increase of animal welfare	include the new handling tecnique in good practices and in the routine training.	2018-12-05 08:30:06 UTC	2018-12-05 08:36:20 UTC
410198-410189-41766535	Internal mailing list		Animal care manager		Private Company R&D		Every working day	More than ten years	England	Yes	Yes	Tail,Tunnel		Guidelines at place of work,Other	we've been told to!	I am concerned it will be slower,Handling method is unimportant when mice also undergo additional invasive procedures,Not sure it's better than current method		takes a lot longer for studies where we have multiple bleeds on animals throughout a day. Waiting for an animal to wander into a tube is a lot more time consuming than quickly picking up by the base of the tail, and I'm not sure how beneficial it is when they are subjected to injections of dose, tail bleeds, warming cabinets etc multiple times in a day	4 – mildly convinced	I agree that the evidence suggests that it is better for the mice	3 – no opinion	no opinion on this	evidence that it is as quick as tail handling and that the benefits of using it when conducting multiple sampling and dosing procedures warrant it	2018-12-05 08:33:39 UTC	2018-12-05 08:38:21 UTC
410198-410189-41766597	Colleague		Other	Animal Welfare Officer	Private Company R&D		More than 6 months	More than ten years	Spain	Yes	Yes	Tail,Tunnel,Cup		Benefits to animal welfare		Other	We are testing tunnel handling in one strain of mice in one room, but it has not been implemented in the whole facility.	We're testing the implementation of tunnel handling, but there are some contraints: purchasing tunnels, workload, push back from animal care staff and researchers.	5 – very convinced	Data are very clear!	4 – mildly convinced	I wonder if it depends on experimental model.	We need to prove researchers that their results would be better with the tunnels, or that their mice will be easier to work with (for very active strains).	2018-12-05 08:35:05 UTC	2018-12-05 08:44:40 UTC
410198-410189-41766880	Internal mailing list		Other	Researcher - graduate	Private Company R&D		Less than 1 month	More than ten years	UK	Yes	Yes	Tunnel,Cup		Guidelines at place of work,Benefits to animal welfare,Benefits to experimental outcomes		Not applicable			5 – very convinced	strong data shown so far, seen in practise when training in newcastle	5 – very convinced	reduced anxiety in open field studies show impressive results		2018-12-05 08:43:14 UTC	2018-12-05 08:46:21 UTC
410198-410189-41766969	Colleague		Researcher – principal investigator		Private Company R&D		Every working day	More than ten years	UK	Yes	Yes	Tunnel,Cup		Benefits to animal welfare		Other	Occasionally I slip back into 'tailing' method but then have to remind myself why the handling tunnels are in the cage!		5 – very convinced	By carrying out small in house studies we have proved this works!! And doesn't take longer to handle than by chasing a mouse round the cage trying to 'tail' it.	5 – very convinced	Proof of the pudding - we should be challenging old methods and views - just because something has been done for years and years the same way doesn't mean it is the best way, especially as there is some much scientific evidence backing this up.		2018-12-05 08:45:25 UTC	2018-12-05 08:58:45 UTC
410198-410189-41765983	Colleague		Animal care technician		Private Company R&D		Less than 1 month	More than ten years	UK	Yes	Yes	Tail,Tunnel		Guidelines at place of work		Other	For short term 7 days tox studies I don't feel its long enough to habituate the mice to the tunnels	We put tunnels in the cages with the mice when they arrive - but depending on the strain of mice eg C57Bl6 - they may be too exciteable to habituate to the tunnel in time for a 7 day tox study	4 – mildly convinced	Only moving into another cage and putting into maze is illustrated. Weighing, putting into warming cabinets before blood sampling is not illustrated these are both difficult to do using a tunnel	1 – not convinced	Our first experience of tunnel handling were on a batch of C57Bl6 mice on a 7 day tox study. We tried daily tunnel handling. The mice remained very lively I got bitten. Staff find it hard to see a benefit if the behaviours do not change. Whereas it has been explained since that it may not been seen in behaviours. I feel strongly that if the correct message isn't put across initially then staff lo…	Robust and clear explanation that staff may not se any difference in behaviours of mice. Guidance on weighing mice, especially getting mice out of weigh pan ( if you can't remove it) how to put mice in and out of warming cabinets, especially when 4 mice need to be put into sectioned off cage. How to tunnel handle groups of 5 mice for timed tk/pk bleeds, to obtain correct mouse initially, and when…	2018-12-05 08:13:01 UTC	2018-12-05 09:00:33 UTC
410198-410189-41767310	Professional organisation		Researcher – student		University		Less than 6 months	Less than two years	United Kingdom	Yes	Yes	Tunnel,Cup		Guidelines at place of work,Benefits to animal welfare		Not applicable			5 – very convinced	the difference in behaviour is vert notable between tunnel and tail handling	5 – very convinced	Once competent in using the tunnel system is does not take significantly longer than tail handling and since it is better for the animals is should be the preferred method		2018-12-05 08:56:20 UTC	2018-12-05 09:01:06 UTC
410198-410189-41767139	Internal mailing list		Researcher – principal investigator		Private Company R&D		Less than 1 month	More than ten years	UK	Yes	Yes	Tunnel		Guidelines at place of work,Benefits to animal welfare		I am concerned it will be slower		Tunnel used by default, but this is slow when mice are then transferred to a tube for restraint during dosing. Current local guidance does not permit picking up mice in the restraint tube used for dosing (desire to separate 'dosing apparatus' from holding cage) but I would like to see evidence (data) that the two-stage tunnel/tubing-up is more beneficial than picking the mouse up in the restraint…	4 – mildly convinced	I've not seen the data/evidence, only the conclusion...but I have no reason to doubt it.	4 – mildly convinced	I've not seen the data/evidence, only the conclusion...but I have no reason to doubt it.		2018-12-05 08:51:05 UTC	2018-12-05 09:08:21 UTC
410198-410189-41769971	NC3Rs		Animal care technician		Private Company R&D		Every working day	More than ten years	UK	Yes	Yes	Tunnel,Cup		Guidelines at place of work,Benefits to animal welfare		Not applicable			1 – not convinced	The mice I work with are not stressed by either using the tail method or the tunnel	1 – not convinced	I have not be involved in any study work regarding the mice I work with		2018-12-05 09:51:28 UTC	2018-12-05 09:57:57 UTC
410198-410189-41768134	Colleague		Researcher – principal investigator		Private Company R&D		Less than 3 months	More than ten years	england	Yes	Yes	Tail,Tunnel,Cup		Guidelines at place of work,Benefits to animal welfare,Benefits to experimental outcomes		Not applicable			4 – mildly convinced	I believe cupping is as good as tunnel handling	5 – very convinced	Animals seem a lot calmer and easier to observe observations		2018-12-05 09:12:01 UTC	2018-12-05 10:58:22 UTC
410198-410189-41773062	Professional organisation		Animal care manager		University		Every working day	More than five years	Ireland	Yes	Yes	Tunnel,Cup		Guidelines at place of work,Benefits to animal welfare		Not applicable		For pups I use only cupping.	4 – mildly convinced	I i would like to see data on more strains	4 – mildly convinced	I think we need to see data on animals handled with tunnels since they were born.		2018-12-05 10:54:40 UTC	2018-12-05 11:09:17 UTC
410198-410189-41782786	Internal mailing list		Researcher – student		Publicly Funded Research Institute		Less than 3 months	More than two years	Germany	Yes	Yes	Tail				Not applicable,I am concerned it will be slower,Access to retraining		Eventually, for my handlings I still need to fix the mice by their tail. Therefore, it is much faster than picking them by the tunnel first.	5 – very convinced	Less stressfull to mice.	4 – mildly convinced	Not applicable to all experiments.		2018-12-05 14:12:12 UTC	2018-12-05 14:20:14 UTC
410198-410189-41782704	Internal mailing list		Researcher – post-doc		University		Every working day	More than ten years	Germany	Not sure	Not sure	Tail				I use the handling methods that have always been used,No one has suggested to do it differently,I am concerned it will be slower,Time required for retraining,Access to retraining,Not sure it's better than current method		I do not use, and never did use tunnel handling because is not available for use here. I also think it may take longer and for the majority of the procedures, like ip injection, I would still to hangle the mouse. Sometimes I have many mice. To be honest I also think that when the experimentalist is relaxed and relatively fast animals stress less.	2 – not very convinced	I accept that it has an impact on behavior experiments, but I am not convinced that handling the mouse with the tunnel and after having to pick it up is much different than picking it up by the tail directly.	2 – not very convinced	the same	I would use it if I would be convinced it actually makes a difference.	2018-12-05 14:10:49 UTC	2018-12-05 14:28:48 UTC
410198-410189-41782570	Internal mailing list		Researcher – student		Publicly Funded Research Institute		Less than 6 months	Less than two years	Germany	No	No	Tail				I had not previously heard of tunnel handling,I use the handling methods that have always been used,No one has suggested to do it differently		Up to this Point i have not heard about tunnel handling, neither during my Training nor during every day practice. Therefore, I never considered it and used the method I was taught and everyone else was using.	4 – mildly convinced	The studies are mainly done on behavioural Parameters, as I mostly do end-Point experiments I am not sure that this Brief handling experience before their death makes a difference.	4 – mildly convinced	The studies are mainly done on behavioural Parameters, as I mostly do end-Point experiments I am not sure that this Brief handling experience before their death makes a difference.	I don't feel in the Position to make this decision and will likely just do what Animal Welfare Officer at our Institute tells me to do. If they Change the Standards and tunnel handling becomes a requirement I would happily oblige	2018-12-05 14:08:44 UTC	2018-12-05 14:29:19 UTC
410198-410189-41785095	Internal mailing list		Researcher – student		Publicly Funded Research Institute		Every working day	More than two years	Deutschland	No	No	Tail				I had not previously heard of tunnel handling,I use the handling methods that have always been used,No one has suggested to do it differently,Handling method is unimportant when mice also undergo additional invasive procedures			4 – mildly convinced	Seems plausible.	3 – no opinion	If an experiment requires ip or iv injections anyway, I'm not convinced that the handling will have a great impact.		2018-12-05 15:01:09 UTC	2018-12-05 15:13:07 UTC
410198-410189-41787664	Internal mailing list		Researcher – student		Publicly Funded Research Institute		More than 6 months	More than two years	germany	No	Yes	Tail				I am concerned it will be slower,Handling method is unimportant when mice also undergo additional invasive procedures		I grab the mice via the tail to finally fix them for further intraperitoneal injections. I cannot think of any method that enables me sufficient fixation and proper handling of the mouse without picking the tail.	4 – mildly convinced	I agree that there could be less anxiety, although the measures for murine anxiety is up for debate.	1 – not convinced	I am not convinced that tunnel handling would lead to a scientifically better outcome or would affect the result in a specific way. As I am working in the field of Immunology, i doubt that tunnel handling will affect the immunological readouts of my experiments.	It should be as fast as the method I am currently using. It should lead to comparable results and the material (tunnels) should be available in the institute without the need of special purchase.	2018-12-05 15:58:41 UTC	2018-12-05 16:09:20 UTC
410198-410189-41798195	Colleague		Animal care technician		University		Every working day	More than five years	Canada	Yes	Yes	Tail,Tunnel		Benefits to animal welfare		I am concerned it will be slower,Other	Concerns about missing signs of ill health		5 – very convinced	Mice appear less stressed with tunnel handling	4 – mildly convinced	Concerned about rodent escape and inadequate restraint	Adequate training, supply of clear tubes, adequate time	2018-12-05 23:09:22 UTC	2018-12-05 23:16:04 UTC
410198-410189-41798343	Colleague		Animal care technician		Other	Not for profit research institute	Every working day	More than two years	Australia	No	No	Tail				I had not previously heard of tunnel handling			4 – mildly convinced	I have experienced how hard it can be to handle some mice that have been only ever caught by the tail. They are agitated and attempt biting. The mice in these videos seem very calm.	4 – mildly convinced	From the video you can see the difference between a tunnel caught mouse and a tail caught	My manager must give me the go ahead before I would consider routinely doing this.	2018-12-05 23:20:58 UTC	2018-12-05 23:34:43 UTC
410198-410189-41803688	Colleague		Other	ASPA Compliance Support Coordinator	Private Company R&D		Less than 6 months	More than ten years	England	Yes	Yes	Tunnel,Cup		Guidelines at place of work,Benefits to animal welfare		Not applicable			5 – very convinced	Quicker	4 – mildly convinced	Did not work with results but animals were calmer for handling		2018-12-06 09:37:29 UTC	2018-12-06 09:44:16 UTC
410198-410189-41804464	Colleague		Animal care technician		Private Company R&D		Every working day	More than two years	England	Yes	Yes	Tunnel,Cup		Guidelines at place of work,Benefits to animal welfare,Benefits to experimental outcomes		Other	Practicality of tunnel handling depending on cage type	Tunnel handle as much as possible When practically can't tunnel handle (only have 1 hand available due to cage type) then try to cup	4 – mildly convinced	Convinced that it is a better method than tail handling but not sure of the significance of the benefit over methods such as cup handling	4 – mildly convinced	Convinced that it is a better method than tail handling but not sure of the significance of the benefit over methods such as cup handling	Not sure - if there is a way to tunnel handle fully 1 handed that would be useful	2018-12-06 09:56:27 UTC	2018-12-06 10:14:03 UTC
410198-410189-41846630	NC3Rs		Veterinary surgeon		Publicly Funded Research Institute		Less than 1 month	More than two years	United Kingdom	Yes	Yes	Tail,Tunnel,Cup		Guidelines at place of work,Benefits to animal welfare,Benefits to experimental outcomes		Not applicable			5 – very convinced	Trustworthy studies had been done and replicated. The differences can be easily seen.	5 – very convinced	Trustworthy studies had been done and replicated. The differences can be easily seen.	The mice should be used to the tunnels and have one in every cage.	2018-12-07 10:00:07 UTC	2018-12-07 10:03:12 UTC
410198-410189-41856293	Professional organisation		Researcher – principal investigator		Private Company R&D		More than 6 months	More than ten years	UK	No	No	Tail				Experimental continuity,Not sure it's better than current method		You still have to handle and/or scruff animal for conducting experimental procedures. More handling per se would be more appropriate	2 – not very convinced	Not convinced that picking mouse up initially from the cage is any worse than shepherding them into a tube - you still need to pick them up.....	2 – not very convinced	More handling per se is still more appropriate	A comparison of using a tunnel versus repeated handling	2018-12-07 12:52:37 UTC	2018-12-07 13:04:08 UTC
410198-410189-41876159	Professional organisation		Researcher – principal investigator		University		Less than 1 month	More than ten years	United States	No	No	Tail				I had not previously heard of tunnel handling			5 – very convinced	The mice in the video appear to be quite calm, and the experimental studies back this observation up.	5 – very convinced	The mice in the video appear to be quite calm, and the experimental studies back this observation up.	I am already considering it.	2018-12-07 22:03:56 UTC	2018-12-07 22:13:34 UTC
410198-410189-41904972	Colleague		Animal care technician		Publicly Funded Research Institute		Every working day	Less than two years	Canada	No	Yes	Tail				I had not previously heard of tunnel handling,Financial considerations; additional staff resources			5 – very convinced	They obviously appear less stressed by the tunnel the by grabbing their tail.	4 – mildly convinced	A less stressed mouse will give better and more accurate results	The purchase of tunnels	2018-12-10 01:44:24 UTC	2018-12-10 01:54:19 UTC
410198-410189-41902556	Colleague		Animal care technician		Other	not for profit	Every working day	More than ten years	Australia	No	No	Tail				I had not previously heard of tunnel handling,I use the handling methods that have always been used,No one has suggested to do it differently			4 – mildly convinced	better for mouse stress levels, but can't see all sides of mouse during cleaning procedures	4 – mildly convinced	better for mouse, but concerned for tech safety	refine technique to make sure all parts of the mouse can be seen for wounds etc.,	2018-12-09 21:07:07 UTC	2018-12-10 03:15:53 UTC
410198-410189-41905251	Colleague		Animal care technician		Publicly Funded Research Institute		Every working day	More than ten years	Australia	Yes	No	Tail,Tunnel		Not sure		Not sure		Used tunnel method when mice seemed comfortable there tunnel already during cleaning - fine it nice and easy and mice run out of tunnel once cleaned to explore - do also pick up mice by the tail	3 – no opinion	Happy to adopt this method am not in a position to say if it is better or not for the mouse. I do not think it takes any additional time for handling.	3 – no opinion	The way that mice are handled in the institute. Is dictated by the researchers for there studies and by the animal ethics committee, change would come from these two avenues	As previously mentioned our animal ethics committee and researchers would required the method to be adopted for either the 3Rs or for experimental gain. Personally I would be happy to adopt this type of handling for mice as it also reduces the stress on the animal handler knowing the mouse is more comfortable.	2018-12-10 03:23:10 UTC	2018-12-10 03:38:07 UTC
410198-410189-41905347	Internal mailing list		Researcher – post-doc		University		More than 6 months	More than ten years	Australia	No	No	Tail				I had not previously heard of tunnel handling,I am concerned it will be slower,Not sure it's better than current method			4 – mildly convinced	Needs to be tested for each experiment	4 – mildly convinced	Needs to be tested for each experiment	Impact on research other than stress response research needs to be tested	2018-12-10 03:53:18 UTC	2018-12-10 04:01:50 UTC
410198-410189-41906911	Colleague		Researcher – principal investigator		Publicly Funded Research Institute		Less than 1 month	More than ten years	Portugal	Yes	Yes	Tail				Other	Not available at our facility (at least that I am aware of)		5 – very convinced	I have a background on anxiety studies, so I am well aware of the leve of anxiety caused to mice when hanging them by the tail.	5 – very convinced	same as before	nothing really, just some training	2018-12-10 08:41:21 UTC	2018-12-10 08:47:36 UTC
410198-410189-41908471	Professional organisation		Researcher – student		University		Less than 6 months	Less than two years	Ireland	Yes	Yes	Tail,Tunnel		Guidelines at place of work,Benefits to animal welfare		I am concerned it will be slower			1 – not convinced	.	1 – not convinced	.		2018-12-10 09:20:38 UTC	2018-12-10 09:23:05 UTC
410198-410189-41911324	Internal mailing list		Researcher – post-doc		Publicly Funded Research Institute		More than 6 months	More than ten years	Portugal	Not sure	No	Tail				No one has suggested to do it differently,I am concerned it will be slower,Not sure it's better than current method			4 – mildly convinced	To me it looks like they get anxious as soon as you remove the cage top, regardless of how you're gong to handle them.	4 – mildly convinced	For behavioral studies - yes (you start collecting data immediately after handling). For other procedures, or even just to do routine cage changes - not sure.	That the animal facility at the institute provides the tunnels.	2018-12-10 10:19:32 UTC	2018-12-10 10:35:02 UTC
410198-410189-41914386	Colleague		Animal care technician		Publicly Funded Research Institute		Every working day	More than five years	Portugal	Yes	Yes	Tail				I am concerned it will be slower,Financial considerations; purchase of tunnels			4 – mildly convinced	valid analysis	4 – mildly convinced	decreases stress	cheaper tunnels	2018-12-10 11:18:56 UTC	2018-12-10 11:21:59 UTC
410198-410189-41914535	Internal mailing list		Researcher – post-doc		Publicly Funded Research Institute		More than 6 months	More than two years	Germany	Yes	Yes	Tail,Cup				I am concerned it will be slower,Not sure it's better than current method		It is slower than alternative methods.	4 – mildly convinced	I haven't looked at the actual studies yet.	4 – mildly convinced	As above	It has to be at least as fast and convenient to use as other methods. I am not sure there is a benefit over cup handling which is my method of choice...	2018-12-10 11:22:03 UTC	2018-12-10 11:31:40 UTC
410198-410189-41915986	NC3Rs		Animal care technician		Publicly Funded Research Institute		More than 6 months	More than ten years	U.K.	Yes	Yes	Tunnel		Guidelines at place of work,Benefits to animal welfare		Not applicable		I do use tunnel handling	4 – mildly convinced	I only ever witnessed stress behaviour from a mouse whilst picking them up by the tail for the first few times, once they got used to the routine they didn't seem stressed. I witnessed the same stress behaviour the first few times I used a tube.	4 – mildly convinced	I've not had any feed back from the science staff telling me that their results have changed or improved since we have been using tunnel handling. I will however take the word of those who have conducted the studies into this new technique.		2018-12-10 11:46:19 UTC	2018-12-10 12:14:35 UTC
410198-410189-41919026	NC3Rs		Animal care technician		University		Less than 6 months	More than ten years	Sweden	Yes	Yes	Tunnel,Cup		Benefits to animal welfare,Benefits to experimental outcomes		Not applicable			5 – very convinced	yes	5 – very convinced	yes		2018-12-10 12:41:38 UTC	2018-12-10 12:52:58 UTC
410198-410189-41919333	Internal mailing list		Researcher – principal investigator		Publicly Funded Research Institute		Every working day	More than ten years	Germany	No	Yes	Tail				I had not previously heard of tunnel handling,I use the handling methods that have always been used,No one has suggested to do it differently,Not sure it's better than current method			2 – not very convinced	to read the ID on the ear marks, it is necessary to crap the mouse anyway.	2 – not very convinced	I have so many mice per experiement, I need to read the ID in the ear, so it is necessary to crap them directly.		2018-12-10 12:48:37 UTC	2018-12-10 12:57:27 UTC
410198-410189-41921721	Internal mailing list		Researcher – student		Publicly Funded Research Institute		More than 6 months	More than two years	Germany	No	No	Tail				I had not previously heard of tunnel handling,No one has suggested to do it differently,Experimental continuity			4 – mildly convinced	The results are striking but just the video is not enough data, if this method is to be applied in my institute I would like to see a more in-depth analysis of the differences.	2 – not very convinced	It is probably crucial for behavioural studies but may not be for other fields	I am not involved in these decisions, these are managed at the institute level, if taken I would comply	2018-12-10 13:31:25 UTC	2018-12-10 13:39:23 UTC
410198-410189-41946664	Professional organisation		Other	Technical Officer	University		More than 6 months	More than ten years	Australia	No	No	Tail				I had not previously heard of tunnel handling,Possible negative influence upon experimental outcomes,Not sure it's better than current method		Would need to see technique first, but worried about contamination in our projects.	4 – mildly convinced	Not convinced this would work in every experimental model	3 – no opinion	sdf	Decontamination between groups, cost of this, and the extra time taken to use tunnel	2018-12-11 04:42:37 UTC	2018-12-11 04:52:16 UTC
410198-410189-41949726	Colleague		Researcher – student		Private Company R&D		Less than 3 months	Less than two years	England	Yes	Yes	Tail,Tunnel,Cup		Guidelines at place of work,Benefits to animal welfare		I am concerned it will be slower,Experimental continuity,Not sure it's better than current method			2 – not very convinced	If you have the right technique and are able to get them into the tunnel quickly and without hassle yes I believe its an effective method however, most mice run away from anything coming towards them and being picked up isn't natural for them at all and so whether they are picked up by the tail or tunnel they will be stressed either way. I do believe picking them up by the tail is maybe more stre…	3 – no opinion	I haven't see or heard any outstanding evidence that has made me think that tunnel handling makes a huge difference to the studies being run.		2018-12-11 09:23:28 UTC	2018-12-11 09:30:22 UTC
410198-410189-41957546	NC3Rs		Researcher – student		University		Every working day	More than two years	Portugal	Yes	Yes	Tail,Tunnel,Cup		Benefits to animal welfare,Benefits to experimental outcomes		Not applicable			5 – very convinced	According to the studies conducted so far and also my personal experience, I'm convinced that tunnel handling is better than alternative handling methods. Since I started using this method, I can see lower levels of stress in animals while being handled.	5 – very convinced	Since animal welfare has a direct impact in experimental outcomes, and I can observe, from my personal experience, lower levels of stress in these animals, which is in accordance with the studies conducted so far, I'm very convinced that tunnel handling is better than alternative handling methods.		2018-12-11 11:53:46 UTC	2018-12-11 11:59:53 UTC
410198-410189-41952338	Other	scientific conference	Researcher – post-doc		University		Less than 6 months	More than five years	Germany	Yes	Yes	Tail				I use the handling methods that have always been used,I am concerned it will be slower,Financial considerations; additional staff resources,Experimental continuity,Tunnel handling has not been validated for my experimental paradigm,Not sure it's better than current method		I'm not concerned about the daily/weekly handling but more about how it affects the procedures in experiments (placing mice in behavioral tests, performing more invasive techniques etc).	4 – mildly convinced	I agree, that tunnel handling seems to have a less stressful effect on the mice.	4 – mildly convinced	I think that still some evidence is missing regarding behavior. The studies so far show some differences but in my opinion more indications are necessary also for longterm effects.	More thorough investigation and solid data. Protocols how to handle animals while testing or place in test in a standardized manner.	2018-12-11 10:18:25 UTC	2018-12-11 12:48:20 UTC
410198-410189-41985441	Professional organisation		Other	designated vet	University		Less than 1 month	More than two years	France	Yes	Yes	Tail,Tunnel,Cup		Benefits to animal welfare,Benefits to experimental outcomes		Not applicable			5 – very convinced	my personal experience	5 – very convinced	animal stress affects the data		2018-12-12 07:07:36 UTC	2018-12-12 07:16:35 UTC
410198-410189-41986839	Internal mailing list		Researcher – principal investigator		University		Less than 1 month	More than ten years	Germany	No	No	Tail				I had not previously heard of tunnel handling			5 – very convinced	.	4 – mildly convinced	.		2018-12-12 08:52:29 UTC	2018-12-12 08:57:12 UTC
410198-410189-41986935	Internal mailing list		Other	laboratory assistant biology	University		More than 6 months	More than ten years	Germany	Yes	Yes	Tail				Not applicable		-it doesnt work for some handlings like intra peritoneal application as example -it reduce stress in experiments if the animals are adapted befor	5 – very convinced	Im sure that is best way to handle mices.	4 – mildly convinced	I see the refinement for behavior studies. But in my field is the pick up by the tail only one parameter...im sure there is no difference in results.		2018-12-12 08:55:48 UTC	2018-12-12 09:18:46 UTC
410198-410189-41987939	Internal mailing list		Animal care technician		Publicly Funded Research Institute		Every working day	More than two years	france	Yes	Not sure	Tail,Other	grab from the back of the neck			I use the handling methods that have always been used,No one has suggested to do it differently,I am concerned it will be slower,Time required for retraining,Not sure it's better than current method			2 – not very convinced	after a while they get used to it	2 – not very convinced	actually i think you have something to sell ;-)	in regard of the amount of mice i touch per day, i think the only way to get me use the tunnel is a simple obligation	2018-12-12 09:24:33 UTC	2018-12-12 09:32:46 UTC
410198-410189-41988126	Colleague		Researcher – principal investigator		University		More than 6 months	More than ten years	Germany	Yes	Not sure	Tail				No one has suggested to do it differently,Not sure it's better than current method			3 – no opinion	No graphs shown.no Statistics shown.	3 – no opinion	No graphs shown.no Statistics shown.	I find this method interesting for Standard handling, like changing mice from one cage to another. For experimental handling e.g. i.p. injections where you have to Switch to holding the mice in the neck/back it seems not so beneficial in Overall stres relieve and infected mice might pose danger to the staff. So letting them run freely on the cage grid appears to dangerous.	2018-12-12 09:30:14 UTC	2018-12-12 09:40:44 UTC
410198-410189-41990799	Internal mailing list		Researcher – student		University		More than 6 months	More than five years	Germany	Yes	Yes	Tail				Experimental continuity,Other	Mice are additionally scored frequently (> 1 per week) by a test where continuous lifting by the tail is required (measurment of grip strength). In that regard a short grab to get them out of the cage does not make a difference.		5 – very convinced	I do believe it reduces stress and therefore generates more reliable data.	5 – very convinced	I am convinced.	I would have to conduct a side-by-side comparison to see whether the handling improves anything in my model. But since I have to handle the mice by the tail so often I don't think it will change anything.	2018-12-12 10:35:03 UTC	2018-12-12 10:42:13 UTC
410198-410189-41991452	Internal mailing list		Veterinary surgeon		University		Less than 1 month	Less than two years	Germany	Yes	Not sure	Tail				I use the handling methods that have always been used,No one has suggested to do it differently,Financial considerations; purchase of tunnels,Time required for retraining			4 – mildly convinced	I think the Idea is really cool, but I´m not sure about implementation in practice	4 – mildly convinced	I´m not sure or it will have any influence on mine experimental model	simple handling and reachability of the tunnel- I will always have one in my pocket...	2018-12-12 10:49:59 UTC	2018-12-12 10:58:08 UTC
410198-410189-42006343	Other	Private Investigator-email	Researcher – student		University		More than 6 months	More than two years	United States	Yes	No	Tail				I had not previously heard of tunnel handling,I use the handling methods that have always been used,No one has suggested to do it differently			4 – mildly convinced	From my experience with the mice that we use in our laboratory, they seem to be very aggressive and I'm worried that this method could lead to more harm to the handler	4 – mildly convinced	This method does seem to be effective with experimental outcomes; however, I won't be fully convinced until I try this technique myself	Statistics on harm to the handler using this tunnel handling method compared to the tail handling method.	2018-12-12 15:58:33 UTC	2018-12-12 16:11:54 UTC
410198-410189-42020449	Other		Researcher – principal investigator		University		Less than 1 month	More than ten years	Australia	No	No	Tail				I had not previously heard of tunnel handling,No one has suggested to do it differently			4 – mildly convinced	the chasing of a mouse around a cage with a tunnel looked quite stressful for the mouse to me	4 – mildly convinced	I would need to see the data to be totally convinced	I would need to see how efficient this method is time wise and how I see the mice respond to the tunnel handling	2018-12-13 03:32:35 UTC	2018-12-13 03:40:21 UTC
410198-410189-42021097	Other	University Intranet	Other	Animal Technician/Technical Officer	University		More than 6 months	More than ten years	Australia	No	No	Tail				I had not previously heard of tunnel handling,No one has suggested to do it differently,Not sure it's better than current method			3 – no opinion	This technique may be ok for placid mice but would not be possible with aggressive mice such as SJLs, or mice that have had very little handling especially C57BL6 or over active mice such as hybrids.	3 – no opinion	.	Nothing. At present it is not fast enough and the risk of mice jumping onto the floor is too great.	2018-12-13 06:14:49 UTC	2018-12-13 06:26:22 UTC
410198-410189-42057894	Colleague		Animal care technician		Other	goverment funded	Every working day	More than five years	Australia	No	No	Tail				I had not previously heard of tunnel handling,No one has suggested to do it differently			5 – very convinced	it is obvious from the test videos that the mice appear more confident and comfortable when using the tunnel handling method	5 – very convinced	Again you can clearly see the confidence in the mouse that experienced tunnel handling over the mouse that experienced tail handling.		2018-12-14 01:31:42 UTC	2018-12-14 01:43:14 UTC
410198-410189-42060967	Internal mailing list		Researcher – post-doc		University		More than 6 months	More than ten years	Germany	Yes	Not sure	Tail,Cup				I use the handling methods that have always been used,No one has suggested to do it differently,Not sure it's better than current method		I take care when I pick the mouse by the tail, to do it close to tail base and if I have to Transport it some feets away then I laid the mouse on my arm. When I use the cup method mice remain also very calmed, so I guess this one is more similar to the tunnel method.	4 – mildly convinced	I am not aware of a paper clearly stating these benefits.	4 – mildly convinced	Same as above	That animal facilities and institutions have it implemented. I am thinking for example that animal care takers which daily has to change and clean many mice cages might be very reluctant to use this method since they have a very limited time to do this and when it comes to a bigger amount of mice to handle then this method is definitively slower than tail picking.	2018-12-14 08:53:31 UTC	2018-12-14 09:07:25 UTC
410198-410189-42065392	Colleague		Researcher – post-doc		University		Less than 6 months	Less than two years	United Kingdom	Yes	Yes	Tunnel		Benefits to animal welfare,Benefits to experimental outcomes		Not applicable			5 – very convinced	Observed mouse behaviour when handled using both techniques and, along with the scientific evidence, suggests that mice prefer tunnel handling	5 – very convinced	Handling influences the behaviour of mice. If mice are not displaying normal behaviour as a result of the handling manipulation the wrong experimental conclusions can be drawn.		2018-12-14 10:33:13 UTC	2018-12-14 10:44:35 UTC
410198-410189-42072545	Colleague		Researcher – post-doc		University		Less than 3 months	More than five years	Germany	Yes	Yes	Tunnel,Cup		Benefits to animal welfare,Benefits to experimental outcomes,Other	Benefits for human-animal relationship	Not applicable		I always use a combination of tunnel or cupping method except from studies which are carried out in other research institutions where animal technicians were not trained in using these methods or refuse these "new" techniques.	5 – very convinced	Tunnel handling reduces stress and even metabolic parameters as well as anxiety-related behavior in mice. Therefore tunnel handling has a huge Impact on both well-being of mice and the results of a research study.	4 – mildly convinced	I think more studies are needed to investigate the effect of handling methods on further parameters. These observations may be included in ongoing research projects.	Especially colleagues who have been working with mice for decades and have also handled mice by picking them up by the tail needs to be convinced. Most of my "younger" colleagues are totally willing to use tunnel/cupping methods, but it seems to be hard to convince the elderly Researchers/animal technicians etc.	2018-12-14 13:00:12 UTC	2018-12-14 13:16:43 UTC
410198-410189-42123184	Professional organisation		Animal care technician		University		Less than 3 months	More than ten years	UK	Yes	Yes	Tunnel,Cup		Benefits to animal welfare		Not applicable			5 – very convinced	After using it myself I can see the difference in my animals, they are much calmer and happy to interact rather than running away.	5 – very convinced	Seeing the differences in the animals leads me to believe they are calmer and not fearful so are a better model to work with as their exhibiting more natural behaviours and responses		2018-12-17 12:20:41 UTC	2018-12-17 12:29:39 UTC
410198-410189-42145914	Colleague		Researcher – principal investigator		University		Less than 1 month	More than ten years	France	Yes	Not sure	Tail				I use the handling methods that have always been used,No one has suggested to do it differently,I am concerned it will be slower,Financial considerations; purchase of tunnels,Financial considerations; additional staff resources			5 – very convinced	Less stressful for the mice	5 – very convinced	Less anxiety in mice means better results	Adapted materials, change on practice in breeding lab (not the case so far!), more time devoted to do it properly...	2018-12-18 08:34:29 UTC	2018-12-18 08:44:23 UTC
410198-410189-42176813	Other	Animal Welfare Research Network	Other	Lecturer (just completed PhD working with laboratory mice)	University		Less than 3 months	More than two years	United Kingdom	Yes	Yes	Tunnel,Cup		Guidelines at place of work,Benefits to animal welfare,Benefits to experimental outcomes		Not applicable			5 – very convinced	Used the tunnel handling method and found it easy and less invasive for handling laboratory mice, particularly those that are wild derived.	5 – very convinced	Evidence indicates benefits for animal welfare and also experimental outcomes.		2018-12-19 09:15:06 UTC	2018-12-19 09:19:17 UTC
410198-410189-42178012	Internal mailing list		Animal care technician		Private Company R&D		Every working day	More than ten years	UK	Yes	Yes	Tail,Cup				Not sure it's better than current method		After watching all the videos they seem biased towards tunnel handling. Why are there no videos of the mouse tail handling conducted in the comparison between tunnel and tail handling?	1 – not convinced	Jane talks about how mouse tail handling in behavioural studies affect the mouse with respect to the radial maze. Apparently the mice will not move when compared to tunnel handled mice. I completely disagree with this as I was involved for many years in behavioural work and this never happened to any of the mouse strains we used and we have video evidence of this.	1 – not convinced	As already mentioned above	To see all the evidence and see how the mice were picked up by the tail	2018-12-19 09:56:53 UTC	2018-12-19 10:08:55 UTC
410198-410189-42258000	Colleague		Other	Research technician	University		Every working day	Less than two years	Uk	Yes	Yes	Tail,Tunnel		Benefits to animal welfare,Benefits to experimental outcomes,Other	Mice behave better	Not applicable,I am concerned it will be slower,Possible negative influence upon experimental outcomes,Experimental continuity,Tunnel handling has not been validated for my experimental paradigm		I primarily conduct procedural work like GTTs which are time sensitive, and therefore unfortunately don’t provide much opportunity to tunnel handle.	4 – mildly convinced	Anything that doesn’t utilise the tail does come across better in many ways, however I wonder how much effect simply the hand approaching has in the handling experience.	4 – mildly convinced	Better animal welfare leads to better science. It’s just harder to enforce and uniform tunnel handling methods	Extending time points used in procedures like GTTs, noting tunnel handling as the method of choice in study plans a day PPLs.	2018-12-23 21:48:39 UTC	2018-12-23 22:00:00 UTC
410198-410189-42263925	Colleague		Researcher – principal investigator		University		More than 6 months	Less than two years	chile	No	Yes	Tail,Cup				I had not previously heard of tunnel handling,I am concerned it will be slower,Financial considerations; purchase of tunnels			3 – no opinion	I need to try with my animals before giving an opinion	4 – mildly convinced	It is fascinating the outcome showed, but I don't know if it is better for all behavior test		2018-12-24 19:17:03 UTC	2018-12-24 19:29:48 UTC
410198-410189-42274959	Colleague		Animal care technician		University		More than 6 months	More than two years	Sweden	Yes	Yes	Tunnel,Cup		Benefits to animal welfare		Other	We use cup and tunnel	The animals become calmer and more easily managed, even the researchers appreciate that we handle them this way. It facilitates sampling and handling during trials.	5 – very convinced	We are already working that way, working superbly.	5 – very convinced	Have experienced the difference ourself.		2018-12-27 12:17:33 UTC	2018-12-27 12:40:39 UTC
410198-410189-42312931			Other	regulator	Other	government agency	Less than 1 month	Less than two years	US	Yes	Yes	Other	N/A			Not applicable			5 – very convinced	makes sense	4 – mildly convinced	makes sense		2019-01-01 01:56:18 UTC	2019-01-01 03:07:05 UTC
410198-410189-42324172	Colleague		Animal care technician		University		Every working day	More than two years	sweden	Yes	Yes	Cup				Other	i use cup handling	it is more nicer to the mice	5 – very convinced	beacause i use it my self	5 – very convinced	because i use it my self, and i have seen it		2019-01-02 14:40:30 UTC	2019-01-02 14:51:54 UTC
410198-410189-42324199	Colleague		Animal care manager		University		More than 6 months	More than two years	Sweden	Not sure	Yes	Cup				I use the handling methods that have always been used,No one has suggested to do it differently,Not sure it's better than current method			5 – very convinced	Practical experience	5 – very convinced	Practical experience		2019-01-02 14:41:55 UTC	2019-01-02 14:54:24 UTC
410198-410189-42327978	Internal mailing list		Other	Teacher	University		Less than 3 months	More than two years	The Netherlands	Yes	Yes	Tail				I use the handling methods that have always been used,Other	Continuity of our teaching	I sometimes take over for a colleague who teaches mouse handling and injection techniques, and then use the same techniques my colleague teaches.	5 – very convinced	I think studies looking at the effects on behaviour as well as physiology have all shown that tunnel handling is very likely to be better for animal welfare than alternative handling methods.	5 – very convinced	Because stress may interfere with experimental readout parameters, experimental outcomes could really improve if we can keep stress levels as low as possible (and tunnel handling has been shown to induce less stress than alternative handling techniques).	We are currently considering it already and will practice the technique in a workshop very soon. After that I hope we will be able to implement the technique soon.	2019-01-02 17:38:02 UTC	2019-01-02 18:04:22 UTC
410198-410189-42337185	Internal mailing list		Researcher – student		University		More than 6 months	More than two years	Switzerland	No	Yes	Tail				I had not previously heard of tunnel handling,I use the handling methods that have always been used,No one has suggested to do it differently			5 – very convinced	reduced stress increased interaction with handler ease of use of the method	5 – very convinced	reduced stress		2019-01-03 10:01:32 UTC	2019-01-03 10:04:08 UTC
410198-410189-42341035	Colleague		Researcher – principal investigator		Private Company R&D		Every working day	More than ten years	United Kingdom	Yes	Yes	Tail,Tunnel		Guidelines at place of work,Benefits to animal welfare		Not applicable			2 – not very convinced	We have seen that mice become conditioned to tube handling and then don't like being handled, or are not conditioned to being handled by the tail. Most experimental techniques require handling of the tail, and therefore it is important for the operator to be able to do this, and for it not to be stressful to the animal. If you are tube handling only, then the mice do not become acclimatised to ta…	1 – not convinced	As described above		2019-01-03 12:41:47 UTC	2019-01-03 12:47:22 UTC
410198-410189-42385241	Other	Was researching research animal welfare online and reached the survey through CCAC website	Other	Veterinary Technician at a Research Facility	Private Company R&D		Less than 6 months	Less than two years	Canada	No	No	Tail				I had not previously heard of tunnel handling,Financial considerations; purchase of tunnels,Access to retraining			4 – mildly convinced	I agree that the results so far have been promising to show that tunnel or cup capture methods are less anxiety inducing, but I would have to read the actual papers myself to assess how they were performed. I have never been a fan of picking rodents up by their tails so I'm glad this new method is coming to light.	4 – mildly convinced	Similar answer as before. I would like to read the papers these findings are based on. It would also be interesting to conduct a typical rodents study as normal (tail capture) and do the exact same study with tunnel captures to see how the experimental data differs.	I would want to make sure that the research backing up these claims is sound. And maybe see some further testing. In the workplace, implementation would need to be aided by training and equipment availability.	2019-01-06 17:49:53 UTC	2019-01-06 18:01:10 UTC
